# Supplementary material for: Engineered cytokine/antibody fusion proteins improve IL-2 delivery to pro-inflammatory cells and promote antitumor activity
Source: JCI Insight. 2024 Sep 24;9(18):e173469. doi: 10.1172/jci.insight.173469 (PMC11457862; doi:10.1172/jci.insight.173469)
Supplement: Supplemental table 8 [file jciinsight-9-173469-s262.xlsx]

## Sheet: Sheet
	Supplemental Table 8. Statistical Analysis
	Statistical test	Measurement	Comparison	Summary	Adjusted P Value	Figure
	One-way ANOVA (Tukey post hoc test)	IC Monomeric Purity: % IC Eluted in Peak 3	602 IC LN35 vs. 602 IC LN25	****	<0.0001	1D
	One-way ANOVA (Tukey post hoc test)	IC Monomeric Purity: % IC Eluted in Peak 3	602 IC LN35 vs. 602 IC LN15	****	<0.0001	1D
	One-way ANOVA (Tukey post hoc test)	IC Monomeric Purity: % IC Eluted in Peak 3	602 IC LN35 vs. 602 IC LN10	****	<0.0001	1D
	One-way ANOVA (Tukey post hoc test)	IC Monomeric Purity: % IC Eluted in Peak 3	602 IC LN35 vs. F10 IC LN35	ns	0.0983	1D
	One-way ANOVA (Tukey post hoc test)	IC Monomeric Purity: % IC Eluted in Peak 3	602 IC LN35 vs. 4-4-20 IC LN35	ns	0.4958	1D
	One-way ANOVA (Tukey post hoc test)	IC Monomeric Purity: % IC Eluted in Peak 3	602 IC LN25 vs. 602 IC LN15	ns	0.0976	1D
	One-way ANOVA (Tukey post hoc test)	IC Monomeric Purity: % IC Eluted in Peak 3	602 IC LN25 vs. 602 IC LN10	**	0.0087	1D
	One-way ANOVA (Tukey post hoc test)	IC Monomeric Purity: % IC Eluted in Peak 3	602 IC LN25 vs. F10 IC LN35	**	0.0015	1D
	One-way ANOVA (Tukey post hoc test)	IC Monomeric Purity: % IC Eluted in Peak 3	602 IC LN25 vs. 4-4-20 IC LN35	****	<0.0001	1D
	One-way ANOVA (Tukey post hoc test)	IC Monomeric Purity: % IC Eluted in Peak 3	602 IC LN15 vs. 602 IC LN10	ns	0.3867	1D
	One-way ANOVA (Tukey post hoc test)	IC Monomeric Purity: % IC Eluted in Peak 3	602 IC LN15 vs. F10 IC LN35	****	<0.0001	1D
	One-way ANOVA (Tukey post hoc test)	IC Monomeric Purity: % IC Eluted in Peak 3	602 IC LN15 vs. 4-4-20 IC LN35	****	<0.0001	1D
	One-way ANOVA (Tukey post hoc test)	IC Monomeric Purity: % IC Eluted in Peak 3	602 IC LN10 vs. F10 IC LN35	****	<0.0001	1D
	One-way ANOVA (Tukey post hoc test)	IC Monomeric Purity: % IC Eluted in Peak 3	602 IC LN10 vs. 4-4-20 IC LN35	****	<0.0001	1D
	One-way ANOVA (Tukey post hoc test)	IC Monomeric Purity: % IC Eluted in Peak 3	F10 IC LN35 vs. 4-4-20 IC LN35	*	0.0143	1D
	Two-way ANOVA (Tukey post hoc test)	IL-2Rα- YT-1 Signaling	IL-2 vs. IL-2/602 Cx	***	0.001	2D
	Two-way ANOVA (Tukey post hoc test)	IL-2Rα- YT-1 Signaling	IL-2 vs. 602 IC LN15	ns	>0.9999	2D
	Two-way ANOVA (Tukey post hoc test)	IL-2Rα- YT-1 Signaling	IL-2 vs. 602 IC LN25	ns	>0.9999	2D
	Two-way ANOVA (Tukey post hoc test)	IL-2Rα- YT-1 Signaling	IL-2 vs. 602 IC LN35	ns	>0.9999	2D
	Two-way ANOVA (Tukey post hoc test)	IL-2Rα- YT-1 Signaling	IL-2/602 Cx vs. 602 IC LN15	ns	>0.9999	2D
	Two-way ANOVA (Tukey post hoc test)	IL-2Rα- YT-1 Signaling	IL-2/602 Cx vs. 602 IC LN25	ns	>0.9999	2D
	Two-way ANOVA (Tukey post hoc test)	IL-2Rα- YT-1 Signaling	IL-2/602 Cx vs. 602 IC LN35	ns	>0.9999	2D
	Two-way ANOVA (Tukey post hoc test)	IL-2Rα- YT-1 Signaling	602 IC LN15 vs. 602 IC LN25	ns	>0.9999	2D
	Two-way ANOVA (Tukey post hoc test)	IL-2Rα- YT-1 Signaling	602 IC LN15 vs. 602 IC LN35	****	<0.0001	2D
	Two-way ANOVA (Tukey post hoc test)	IL-2Rα- YT-1 Signaling	602 IC LN25 vs. 602 IC LN35	****	<0.0001	2D
	Two-way ANOVA (Tukey post hoc test)	IL-2Rα+ YT-1 Signaling	IL-2 vs. IL-2/602 Cx	ns	>0.9999	2E
	Two-way ANOVA (Tukey post hoc test)	IL-2Rα+ YT-1 Signaling	IL-2 vs. 602 IC LN15	ns	>0.9999	2E
	Two-way ANOVA (Tukey post hoc test)	IL-2Rα+ YT-1 Signaling	IL-2 vs. 602 IC LN25	ns	>0.9999	2E
	Two-way ANOVA (Tukey post hoc test)	IL-2Rα+ YT-1 Signaling	IL-2 vs. 602 IC LN35	ns	>0.9999	2E
	Two-way ANOVA (Tukey post hoc test)	IL-2Rα+ YT-1 Signaling	IL-2/602 Cx vs. 602 IC LN15	ns	>0.9999	2E
	Two-way ANOVA (Tukey post hoc test)	IL-2Rα+ YT-1 Signaling	IL-2/602 Cx vs. 602 IC LN25	ns	>0.9999	2E
	Two-way ANOVA (Tukey post hoc test)	IL-2Rα+ YT-1 Signaling	IL-2/602 Cx vs. 602 IC LN35	ns	>0.9999	2E
	Two-way ANOVA (Tukey post hoc test)	IL-2Rα+ YT-1 Signaling	602 IC LN15 vs. 602 IC LN25	**	0.0077	2E
	Two-way ANOVA (Tukey post hoc test)	IL-2Rα+ YT-1 Signaling	602 IC LN15 vs. 602 IC LN35	****	<0.0001	2E
	Two-way ANOVA (Tukey post hoc test)	IL-2Rα+ YT-1 Signaling	602 IC LN25 vs. 602 IC LN35	****	<0.0001	2E
	One-way ANOVA (Tukey post hoc test)	CD4+ Tconv:Treg Expansion Ratio	PBS vs. Control IC	****	<0.0001	7A
	One-way ANOVA (Tukey post hoc test)	CD4+ Tconv:Treg Expansion Ratio	PBS vs. IL-2/602 Cx	****	<0.0001	7A
	One-way ANOVA (Tukey post hoc test)	CD4+ Tconv:Treg Expansion Ratio	PBS vs. 602 IC	***	0.0006	7A
	One-way ANOVA (Tukey post hoc test)	CD4+ Tconv:Treg Expansion Ratio	PBS vs. F10 IC	*	0.0129	7A
	One-way ANOVA (Tukey post hoc test)	CD4+ Tconv:Treg Expansion Ratio	Control IC vs. IL-2/602 Cx	ns	0.9881	7A
	One-way ANOVA (Tukey post hoc test)	CD4+ Tconv:Treg Expansion Ratio	Control IC vs. 602 IC	ns	0.6924	7A
	One-way ANOVA (Tukey post hoc test)	CD4+ Tconv:Treg Expansion Ratio	Control IC vs. F10 IC	*	0.0454	7A
	One-way ANOVA (Tukey post hoc test)	CD4+ Tconv:Treg Expansion Ratio	602 IC vs. IL-2/602 Cx	ns	0.4196	7A
	One-way ANOVA (Tukey post hoc test)	CD4+ Tconv:Treg Expansion Ratio	F10 IC vs. IL-2/602 Cx	*	0.0188	7A
	One-way ANOVA (Tukey post hoc test)	CD4+ Tconv:Treg Expansion Ratio	602 IC vs. F10 IC	ns	0.3789	7A
	One-way ANOVA (Tukey post hoc test)	CD8+ T cell:Treg Expansion Ratio	PBS vs. Control IC	*	0.0217	7B
	One-way ANOVA (Tukey post hoc test)	CD8+ T cell:Treg Expansion Ratio	PBS vs. IL-2/602 Cx	**	0.5406	7B
	One-way ANOVA (Tukey post hoc test)	CD8+ T cell:Treg Expansion Ratio	PBS vs. 602 IC	ns	0.9993	7B
	One-way ANOVA (Tukey post hoc test)	CD8+ T cell:Treg Expansion Ratio	PBS vs. F10 IC	ns	0.0034	7B
	One-way ANOVA (Tukey post hoc test)	CD8+ T cell:Treg Expansion Ratio	Control IC vs. IL-2/602 Cx	ns	0.8196	7B
	One-way ANOVA (Tukey post hoc test)	CD8+ T cell:Treg Expansion Ratio	Control IC vs. 602 IC	ns	0.2487	7B
	One-way ANOVA (Tukey post hoc test)	CD8+ T cell:Treg Expansion Ratio	Control IC vs. F10 IC	**	0.008	7B
	One-way ANOVA (Tukey post hoc test)	CD8+ T cell:Treg Expansion Ratio	602 IC vs. IL-2/602 Cx	*	0.0405	7B
	One-way ANOVA (Tukey post hoc test)	CD8+ T cell:Treg Expansion Ratio	F10 IC vs. IL-2/602 Cx	**	0.0011	7B
	One-way ANOVA (Tukey post hoc test)	CD8+ T cell:Treg Expansion Ratio	602 IC vs. F10 IC	ns	0.3426	7B
	One-way ANOVA (Tukey post hoc test)	NK:Treg Expansion Ratio	PBS vs. Control IC	ns	0.3602	7C
	One-way ANOVA (Tukey post hoc test)	NK:Treg Expansion Ratio	PBS vs. IL-2/602 Cx	ns	0.9933	7C
	One-way ANOVA (Tukey post hoc test)	NK:Treg Expansion Ratio	PBS vs. 602 IC	*	0.0168	7C
	One-way ANOVA (Tukey post hoc test)	NK:Treg Expansion Ratio	PBS vs. F10 IC	*	0.0161	7C
	One-way ANOVA (Tukey post hoc test)	NK:Treg Expansion Ratio	Control IC vs. IL-2/602 Cx	ns	0.1465	7C
	One-way ANOVA (Tukey post hoc test)	NK:Treg Expansion Ratio	Control IC vs. 602 IC	ns	0.3378	7C
	One-way ANOVA (Tukey post hoc test)	NK:Treg Expansion Ratio	Control IC vs. F10 IC	ns	0.3269	7C
	One-way ANOVA (Tukey post hoc test)	NK:Treg Expansion Ratio	602 IC vs. IL-2/602 Cx	**	0.0042	7C
	One-way ANOVA (Tukey post hoc test)	NK:Treg Expansion Ratio	F10 IC vs. IL-2/602 Cx	**	0.004	7C
	One-way ANOVA (Tukey post hoc test)	NK:Treg Expansion Ratio	602 IC vs. F10 IC	ns	>0.9999	7C
	Two-way ANOVA (Tukey post hoc test)	B16F10 Melanoma Tumor Volume	PBS vs. Control IC	ns	0.97	7D
	Two-way ANOVA (Tukey post hoc test)	B16F10 Melanoma Tumor Volume	PBS vs. F10 IC	ns	0.2898	7D
	Two-way ANOVA (Tukey post hoc test)	B16F10 Melanoma Tumor Volume	Control IC vs. F10 IC	ns	0.0891	7D
	Two-way ANOVA (Tukey post hoc test)	CT26 Colon Carcinoma Tumor Volume	PBS vs. Control IC	ns	0.9141	7E
	Two-way ANOVA (Tukey post hoc test)	CT26 Colon Carcinoma Tumor Volume	PBS vs. F10 IC	****	<0.0001	7E
	Two-way ANOVA (Tukey post hoc test)	CT26 Colon Carcinoma Tumor Volume	Control IC vs. F10 IC	****	<0.0001	7E
	Two-way ANOVA (Tukey post hoc test)	B16F10 Melanoma Tumor Volume	PBS vs. Control IC	ns	0.9902	7F
	Two-way ANOVA (Tukey post hoc test)	B16F10 Melanoma Tumor Volume	PBS vs. F10 IC	ns	0.181	7F
	Two-way ANOVA (Tukey post hoc test)	B16F10 Melanoma Tumor Volume	Control IC vs. F10 IC	ns	0.0736	7F
	Two-way ANOVA (Tukey post hoc test)	CT26 Colon Carcinoma Percent Weight Change	PBS vs. Control IC	****	<0.0001	7G
	Two-way ANOVA (Tukey post hoc test)	CT26 Colon Carcinoma Percent Weight Change	PBS vs. F10 IC	ns	0.9329	7G
	Two-way ANOVA (Tukey post hoc test)	CT26 Colon Carcinoma Percent Weight Change	Control IC vs. F10 IC	****	<0.0001	7G
	One-way ANOVA (Tukey post hoc test)	C57BL/6 Pulmonary Wet Weight	PBS vs. 602 IC	ns	0.8572	7H
	One-way ANOVA (Tukey post hoc test)	C57BL/6 Pulmonary Wet Weight	PBS vs. Control IC	ns	0.1897	7H
	One-way ANOVA (Tukey post hoc test)	C57BL/6 Pulmonary Wet Weight	PBS vs. F10 IC	ns	0.9959	7H
	One-way ANOVA (Tukey post hoc test)	C57BL/6 Pulmonary Wet Weight	PBS vs. IL-2/602 Cx	**	0.0012	7H
	One-way ANOVA (Tukey post hoc test)	C57BL/6 Pulmonary Wet Weight	PBS vs. IL-2	ns	0.9996	7H
	One-way ANOVA (Tukey post hoc test)	C57BL/6 Pulmonary Wet Weight	602 IC vs. Control IC	ns	0.7967	7H
	One-way ANOVA (Tukey post hoc test)	C57BL/6 Pulmonary Wet Weight	602 IC vs. F10 IC	ns	0.9856	7H
	One-way ANOVA (Tukey post hoc test)	C57BL/6 Pulmonary Wet Weight	602 IC vs. IL-2/602 Cx	*	0.0183	7H
	One-way ANOVA (Tukey post hoc test)	C57BL/6 Pulmonary Wet Weight	602 IC vs. IL-2	ns	0.9563	7H
	One-way ANOVA (Tukey post hoc test)	C57BL/6 Pulmonary Wet Weight	Control IC vs. F10 IC	ns	0.4133	7H
	One-way ANOVA (Tukey post hoc test)	C57BL/6 Pulmonary Wet Weight	Control IC vs. IL-2/602 Cx	ns	0.2451	7H
	One-way ANOVA (Tukey post hoc test)	C57BL/6 Pulmonary Wet Weight	Control IC vs. IL-2	ns	0.3133	7H
	One-way ANOVA (Tukey post hoc test)	C57BL/6 Pulmonary Wet Weight	F10 IC vs. IL-2/602 Cx	**	0.0039	7H
	One-way ANOVA (Tukey post hoc test)	C57BL/6 Pulmonary Wet Weight	F10 IC vs. IL-2	ns	>0.9999	7H
	One-way ANOVA (Tukey post hoc test)	C57BL/6 Pulmonary Wet Weight	IL-2/602 Cx vs. IL-2	**	0.0024	7H
	Two-way ANOVA (Tukey post hoc test)	CT26 Colon Carcinoma Tumor Volume	PBS vs. Control IC	****	<0.0001	8B
	Two-way ANOVA (Tukey post hoc test)	CT26 Colon Carcinoma Tumor Volume	PBS vs. F10 IC	****	<0.0001	8B
	Two-way ANOVA (Tukey post hoc test)	CT26 Colon Carcinoma Tumor Volume	PBS vs. ICI only	****	<0.0001	8B
	Two-way ANOVA (Tukey post hoc test)	CT26 Colon Carcinoma Tumor Volume	ICI only vs. Control IC	****	<0.0001	8B
	Two-way ANOVA (Tukey post hoc test)	CT26 Colon Carcinoma Tumor Volume	ICI only vs. F10 IC	ns	0.8364	8B
	Two-way ANOVA (Tukey post hoc test)	CT26 Colon Carcinoma Tumor Volume	Control IC vs. F10 IC	****	<.,0001	8B
	Two-way ANOVA (Tukey post hoc test)	CT26 Colon Carcinoma Tumor Volume	PBS vs. ICI + Control IC	****	<0.0001	8C
	Two-way ANOVA (Tukey post hoc test)	CT26 Colon Carcinoma Tumor Volume	PBS vs. ICI + F10 IC	****	<0.0001	8C
	Two-way ANOVA (Tukey post hoc test)	CT26 Colon Carcinoma Tumor Volume	ICI + Control IC vs. ICI + F10 IC	*	0.0206	8C
	Two-way ANOVA (Tukey post hoc test)	CT26 Colon Carcinoma Tumor Volume	ICI + Control IC vs. ICI only	ns	0.6825	8C
	Two-way ANOVA (Tukey post hoc test)	CT26 Colon Carcinoma Tumor Volume	ICI + F10 IC vs. ICI only	****	<0.0001	8C
	Two-way ANOVA (Tukey post hoc test)	CT26 Colon Carcinoma Tumor Volume	ICI + Control IC vs. Control IC	****	<0.0001	8B,C
	Two-way ANOVA (Tukey post hoc test)	CT26 Colon Carcinoma Tumor Volume	ICI + Control IC vs. F10 IC	ns	0.9998	8B,C
	Two-way ANOVA (Tukey post hoc test)	CT26 Colon Carcinoma Tumor Volume	ICI + F10 IC vs. Control IC	****	<0.0001	8B,C
	Two-way ANOVA (Tukey post hoc test)	CT26 Colon Carcinoma Tumor Volume	ICI + F10 IC vs. F10 IC	**	0.0088	8B,C
	Two-way ANOVA (Tukey post hoc test)	CT26 Colon Carcinoma Percent Weight Change	PBS vs. Control IC	ns	0.9877	8D
	Two-way ANOVA (Tukey post hoc test)	CT26 Colon Carcinoma Percent Weight Change	PBS vs. F10 IC	ns	0.0791	8D
	Two-way ANOVA (Tukey post hoc test)	CT26 Colon Carcinoma Percent Weight Change	PBS vs. ICI only	****	<0.0001	8D
	Two-way ANOVA (Tukey post hoc test)	CT26 Colon Carcinoma Percent Weight Change	ICI only vs. Control IC	****	<0.0001	8D
	Two-way ANOVA (Tukey post hoc test)	CT26 Colon Carcinoma Percent Weight Change	ICI only vs. F10 IC	***	0.0003	8D
	Two-way ANOVA (Tukey post hoc test)	CT26 Colon Carcinoma Percent Weight Change	Control IC vs. F10 IC	ns	0.2091	8D
	Two-way ANOVA (Tukey post hoc test)	CT26 Colon Carcinoma Percent Weight Change	PBS vs. ICI + Control IC	****	<0.0001	8E
	Two-way ANOVA (Tukey post hoc test)	CT26 Colon Carcinoma Percent Weight Change	PBS vs. ICI + F10 IC	****	<0.0001	8E
	Two-way ANOVA (Tukey post hoc test)	CT26 Colon Carcinoma Percent Weight Change	ICI + Control IC vs. ICI + F10 IC	****	<0.0001	8E
	Two-way ANOVA (Tukey post hoc test)	CT26 Colon Carcinoma Percent Weight Change	ICI + Control IC vs. ICI only	ns	>0.9999	8E
	Two-way ANOVA (Tukey post hoc test)	CT26 Colon Carcinoma Percent Weight Change	ICI + F10 IC vs. ICI only	****	<0.0001	8E
	Two-way ANOVA (Tukey post hoc test)	CT26 Colon Carcinoma Percent Weight Change	ICI + Control IC vs. Control IC	****	<0.0001	8D,E
	Two-way ANOVA (Tukey post hoc test)	CT26 Colon Carcinoma Percent Weight Change	ICI + Control IC vs. F10 IC	***	0.0001	8D,E
	Two-way ANOVA (Tukey post hoc test)	CT26 Colon Carcinoma Percent Weight Change	ICI + F10 IC vs. Control IC	****	<0.0001	8D,E
	Two-way ANOVA (Tukey post hoc test)	CT26 Colon Carcinoma Percent Weight Change	ICI + F10 IC vs. F10 IC	****	<0.0001	8D,E
	Two-way ANOVA (Tukey post hoc test)	CT26 Colon Carcinoma Percent Survival	PBS vs. Control IC	ns	0.8784	8F
	Two-way ANOVA (Tukey post hoc test)	CT26 Colon Carcinoma Percent Survival	PBS vs. F10 IC	ns	0.8191	8F
	Two-way ANOVA (Tukey post hoc test)	CT26 Colon Carcinoma Percent Survival	PBS vs. ICI only	ns	0.5393	8F
	Two-way ANOVA (Tukey post hoc test)	CT26 Colon Carcinoma Percent Survival	ICI only vs. Control IC	*	0.0146	8F
	Two-way ANOVA (Tukey post hoc test)	CT26 Colon Carcinoma Percent Survival	ICI only vs. F10 IC	*	0.0217	8F
	Two-way ANOVA (Tukey post hoc test)	CT26 Colon Carcinoma Percent Survival	Control IC vs. F10 IC	ns	>0.9999	8F
	Two-way ANOVA (Tukey post hoc test)	CT26 Colon Carcinoma Percent Survival	PBS vs. ICI + Control IC	***	0.0001	8G
	Two-way ANOVA (Tukey post hoc test)	CT26 Colon Carcinoma Percent Survival	PBS vs. ICI + F10 IC	**	0.0075	8G
	Two-way ANOVA (Tukey post hoc test)	CT26 Colon Carcinoma Percent Survival	ICI + Control IC vs. ICI + F10 IC	ns	0.9257	8G
	Two-way ANOVA (Tukey post hoc test)	CT26 Colon Carcinoma Percent Survival	ICI + Control IC vs. ICI only	ns	0.0763	8G
	Two-way ANOVA (Tukey post hoc test)	CT26 Colon Carcinoma Percent Survival	ICI + F10 IC vs. ICI only	ns	0.5124	8G
	Two-way ANOVA (Tukey post hoc test)	CT26 Colon Carcinoma Percent Survival	ICI + Control IC vs. Control IC	*	0.0146	8F,G
	Two-way ANOVA (Tukey post hoc test)	CT26 Colon Carcinoma Percent Survival	ICI + Control IC vs. F10 IC	*	0.0217	8F,G
	Two-way ANOVA (Tukey post hoc test)	CT26 Colon Carcinoma Percent Survival	ICI + F10 IC vs. Control IC	ns	0.1976	8F,G
	Two-way ANOVA (Tukey post hoc test)	CT26 Colon Carcinoma Percent Survival	ICI + F10 IC vs. F10 IC	ns	0.2532	8F,G
	One-way ANOVA (Tukey post hoc test)	IC Multimeric Purity: % IC Eluted in Peak 1	602 IC LN35 vs. 602 IC LN25	**	0.0047	S1B
	One-way ANOVA (Tukey post hoc test)	IC Multimeric Purity: % IC Eluted in Peak 1	602 IC LN35 vs. 602 IC LN15	**	0.0085	S1B
	One-way ANOVA (Tukey post hoc test)	IC Multimeric Purity: % IC Eluted in Peak 1	602 IC LN35 vs. 602 IC LN10	**	0.003	S1B
	One-way ANOVA (Tukey post hoc test)	IC Multimeric Purity: % IC Eluted in Peak 1	602 IC LN35 vs. F10 IC LN35	ns	0.7046	S1B
	One-way ANOVA (Tukey post hoc test)	IC Multimeric Purity: % IC Eluted in Peak 1	602 IC LN35 vs. 4-4-20 IC LN35	ns	0.9999	S1B
	One-way ANOVA (Tukey post hoc test)	IC Multimeric Purity: % IC Eluted in Peak 1	602 IC LN25 vs. 602 IC LN15	ns	0.855	S1B
	One-way ANOVA (Tukey post hoc test)	IC Multimeric Purity: % IC Eluted in Peak 1	602 IC LN25 vs. 602 IC LN10	ns	0.9842	S1B
	One-way ANOVA (Tukey post hoc test)	IC Multimeric Purity: % IC Eluted in Peak 1	602 IC LN25 vs. F10 IC LN35	ns	0.0849	S1B
	One-way ANOVA (Tukey post hoc test)	IC Multimeric Purity: % IC Eluted in Peak 1	602 IC LN25 vs. 4-4-20 IC LN35	*	0.022	S1B
	One-way ANOVA (Tukey post hoc test)	IC Multimeric Purity: % IC Eluted in Peak 1	602 IC LN15 vs. 602 IC LN10	ns	0.5127	S1B
	One-way ANOVA (Tukey post hoc test)	IC Multimeric Purity: % IC Eluted in Peak 1	602 IC LN15 vs. F10 IC LN35	ns	0.2928	S1B
	One-way ANOVA (Tukey post hoc test)	IC Multimeric Purity: % IC Eluted in Peak 1	602 IC LN15 vs. 4-4-20 IC LN35	ns	0.0718	S1B
	One-way ANOVA (Tukey post hoc test)	IC Multimeric Purity: % IC Eluted in Peak 1	602 IC LN10 vs. F10 IC LN35	*	0.0382	S1B
	One-way ANOVA (Tukey post hoc test)	IC Multimeric Purity: % IC Eluted in Peak 1	602 IC LN10 vs. 4-4-20 IC LN35	*	0.0105	S1B
	One-way ANOVA (Tukey post hoc test)	IC Multimeric Purity: % IC Eluted in Peak 1	F10 IC LN35 vs. 4-4-20 IC LN35	ns	0.8178	S1B
	One-way ANOVA (Tukey post hoc test)	IC Multimeric Purity: % IC Eluted in Peak 2	602 IC LN35 vs. 602 IC LN25	****	<0.0001	S1C
	One-way ANOVA (Tukey post hoc test)	IC Multimeric Purity: % IC Eluted in Peak 2	602 IC LN35 vs. 602 IC LN15	****	<0.0001	S1C
	One-way ANOVA (Tukey post hoc test)	IC Multimeric Purity: % IC Eluted in Peak 2	602 IC LN35 vs. 602 IC LN10	****	<0.0001	S1C
	One-way ANOVA (Tukey post hoc test)	IC Multimeric Purity: % IC Eluted in Peak 2	602 IC LN35 vs. F10 IC LN35	ns	0.0974	S1C
	One-way ANOVA (Tukey post hoc test)	IC Multimeric Purity: % IC Eluted in Peak 2	602 IC LN35 vs. 4-4-20 IC LN35	ns	0.1229	S1C
	One-way ANOVA (Tukey post hoc test)	IC Multimeric Purity: % IC Eluted in Peak 2	602 IC LN25 vs. 602 IC LN15	****	<0.0001	S1C
	One-way ANOVA (Tukey post hoc test)	IC Multimeric Purity: % IC Eluted in Peak 2	602 IC LN25 vs. 602 IC LN10	***	0.0001	S1C
	One-way ANOVA (Tukey post hoc test)	IC Multimeric Purity: % IC Eluted in Peak 2	602 IC LN25 vs. F10 IC LN35	**	0.0061	S1C
	One-way ANOVA (Tukey post hoc test)	IC Multimeric Purity: % IC Eluted in Peak 2	602 IC LN25 vs. 4-4-20 IC LN35	****	<0.0001	S1C
	One-way ANOVA (Tukey post hoc test)	IC Multimeric Purity: % IC Eluted in Peak 2	602 IC LN15 vs. 602 IC LN10	ns	0.8852	S1C
	One-way ANOVA (Tukey post hoc test)	IC Multimeric Purity: % IC Eluted in Peak 2	602 IC LN15 vs. F10 IC LN35	****	<0.0001	S1C
	One-way ANOVA (Tukey post hoc test)	IC Multimeric Purity: % IC Eluted in Peak 2	602 IC LN15 vs. 4-4-20 IC LN35	****	<0.0001	S1C
	One-way ANOVA (Tukey post hoc test)	IC Multimeric Purity: % IC Eluted in Peak 2	602 IC LN10 vs. F10 IC LN35	****	<0.0001	S1C
	One-way ANOVA (Tukey post hoc test)	IC Multimeric Purity: % IC Eluted in Peak 2	602 IC LN10 vs. 4-4-20 IC LN35	****	<0.0001	S1C
	One-way ANOVA (Tukey post hoc test)	IC Multimeric Purity: % IC Eluted in Peak 2	F10 IC LN35 vs. 4-4-20 IC LN35	**	0.0018	S1C
	Two-way ANOVA (Tukey post hoc test)	IL-2 Binding on Yeast: IL-2Rα Competition	602 scFv vs. A8 scFv	****	<0.0001	S3E
	Two-way ANOVA (Tukey post hoc test)	IL-2 Binding on Yeast: IL-2Rα Competition	602 scFv vs. C5 scFv	****	<0.0001	S3E
	Two-way ANOVA (Tukey post hoc test)	IL-2 Binding on Yeast: IL-2Rα Competition	602 scFv vs. E10 scFv	****	<0.0001	S3E
	Two-way ANOVA (Tukey post hoc test)	IL-2 Binding on Yeast: IL-2Rα Competition	602 scFv vs. F10 scFv	****	<0.0001	S3E
	Two-way ANOVA (Tukey post hoc test)	IL-2 Binding on Yeast: IL-2Rα Competition	602 scFv vs. H2 scFv	****	<0.0001	S3E
	Two-way ANOVA (Tukey post hoc test)	IL-2 Binding on Yeast: IL-2Rα Competition	A8 scFv vs. C5 scFv	ns	0.7123	S3E
	Two-way ANOVA (Tukey post hoc test)	IL-2 Binding on Yeast: IL-2Rα Competition	A8 scFv vs. E10 scFv	ns	0.9325	S3E
	Two-way ANOVA (Tukey post hoc test)	IL-2 Binding on Yeast: IL-2Rα Competition	A8 scFv vs. F10 scFv	ns	0.9987	S3E
	Two-way ANOVA (Tukey post hoc test)	IL-2 Binding on Yeast: IL-2Rα Competition	A8 scFv vs. H2 scFv	ns	0.9986	S3E
	Two-way ANOVA (Tukey post hoc test)	IL-2 Binding on Yeast: IL-2Rα Competition	C5 scFv vs. E10 scFv	ns	0.1958	S3E
	Two-way ANOVA (Tukey post hoc test)	IL-2 Binding on Yeast: IL-2Rα Competition	C5 scFv vs. F10 scFv	ns	0.4686	S3E
	Two-way ANOVA (Tukey post hoc test)	IL-2 Binding on Yeast: IL-2Rα Competition	C5 scFv vs. H2 scFv	ns	0.4667	S3E
	Two-way ANOVA (Tukey post hoc test)	IL-2 Binding on Yeast: IL-2Rα Competition	E10 scFv vs. F10 scFv	ns	0.9935	S3E
	Two-way ANOVA (Tukey post hoc test)	IL-2 Binding on Yeast: IL-2Rα Competition	E10 scFv vs. H2 scFv	ns	0.9937	S3E
	Two-way ANOVA (Tukey post hoc test)	IL-2 Binding on Yeast: IL-2Rα Competition	F10 scFv vs. H2 scFv	ns	>0.9999	S3E
	One-way ANOVA (Tukey post hoc test)	CD4+ Tconv Fold Expansion Over PBS	IL-2/602 Cx vs. Control IC	ns	0.3409	S9A
	One-way ANOVA (Tukey post hoc test)	CD4+ Tconv Fold Expansion Over PBS	IL-2/602 Cx vs. 602 IC	ns	0.9781	S9A
	One-way ANOVA (Tukey post hoc test)	CD4+ Tconv Fold Expansion Over PBS	IL-2/602 Cx vs. F10 IC	ns	0.9726	S9A
	One-way ANOVA (Tukey post hoc test)	CD4+ Tconv Fold Expansion Over PBS	Control IC vs. 602 IC	ns	0.8181	S9A
	One-way ANOVA (Tukey post hoc test)	CD4+ Tconv Fold Expansion Over PBS	Control IC vs. F10 IC	ns	0.073	S9A
	One-way ANOVA (Tukey post hoc test)	CD4+ Tconv Fold Expansion Over PBS	602 IC vs. F10 IC	ns	0.6174	S9A
	One-way ANOVA (Tukey post hoc test)	CD8+ T cell Fold Expansion Over PBS	IL-2/602 Cx vs. Control IC	ns	0.0807	S9A
	One-way ANOVA (Tukey post hoc test)	CD8+ T cell Fold Expansion Over PBS	IL-2/602 Cx vs. 602 IC	ns	0.3041	S9A
	One-way ANOVA (Tukey post hoc test)	CD8+ T cell Fold Expansion Over PBS	IL-2/602 Cx vs. F10 IC	ns	0.6535	S9A
	One-way ANOVA (Tukey post hoc test)	CD8+ T cell Fold Expansion Over PBS	Control IC vs. 602 IC	ns	0.9875	S9A
	One-way ANOVA (Tukey post hoc test)	CD8+ T cell Fold Expansion Over PBS	Control IC vs. F10 IC	ns	0.8137	S9A
	One-way ANOVA (Tukey post hoc test)	CD8+ T cell Fold Expansion Over PBS	602 IC vs. F10 IC	ns	0.9955	S9A
	One-way ANOVA (Tukey post hoc test)	NK Fold Expansion Over PBS	IL-2/602 Cx vs. Control IC	ns	0.0769	S9A
	One-way ANOVA (Tukey post hoc test)	NK Fold Expansion Over PBS	IL-2/602 Cx vs. 602 IC	**	0.0095	S9A
	One-way ANOVA (Tukey post hoc test)	NK Fold Expansion Over PBS	IL-2/602 Cx vs. F10 IC	**	0.001	S9A
	One-way ANOVA (Tukey post hoc test)	NK Fold Expansion Over PBS	Control IC vs. 602 IC	ns	0.954	S9A
	One-way ANOVA (Tukey post hoc test)	NK Fold Expansion Over PBS	Control IC vs. F10 IC	ns	0.4734	S9A
	One-way ANOVA (Tukey post hoc test)	NK Fold Expansion Over PBS	602 IC vs. F10 IC	ns	0.9546	S9A
	One-way ANOVA (Tukey post hoc test)	CD4+ T-EM Fold Expansion Over PBS	IL-2/602 Cx vs. Control IC	****	<0.0001	S9A
	One-way ANOVA (Tukey post hoc test)	CD4+ T-EM Fold Expansion Over PBS	IL-2/602 Cx vs. 602 IC	****	<0.0001	S9A
	One-way ANOVA (Tukey post hoc test)	CD4+ T-EM Fold Expansion Over PBS	IL-2/602 Cx vs. F10 IC	****	<0.0001	S9A
	One-way ANOVA (Tukey post hoc test)	CD4+ T-EM Fold Expansion Over PBS	Control IC vs. 602 IC	ns	>0.9999	S9A
	One-way ANOVA (Tukey post hoc test)	CD4+ T-EM Fold Expansion Over PBS	Control IC vs. F10 IC	ns	>0.9999	S9A
	One-way ANOVA (Tukey post hoc test)	CD4+ T-EM Fold Expansion Over PBS	602 IC vs. F10 IC	ns	>0.9999	S9A
	One-way ANOVA (Tukey post hoc test)	CD8+ T-MP Fold Expansion Over PBS	IL-2/602 Cx vs. Control IC	ns	0.4718	S9A
	One-way ANOVA (Tukey post hoc test)	CD8+ T-MP Fold Expansion Over PBS	IL-2/602 Cx vs. 602 IC	ns	0.8011	S9A
	One-way ANOVA (Tukey post hoc test)	CD8+ T-MP Fold Expansion Over PBS	IL-2/602 Cx vs. F10 IC	ns	0.6882	S9A
	One-way ANOVA (Tukey post hoc test)	CD8+ T-MP Fold Expansion Over PBS	Control IC vs. 602 IC	ns	0.9973	S9A
	One-way ANOVA (Tukey post hoc test)	CD8+ T-MP Fold Expansion Over PBS	Control IC vs. F10 IC	ns	0.9998	S9A
	One-way ANOVA (Tukey post hoc test)	CD8+ T-MP Fold Expansion Over PBS	602 IC vs. F10 IC	ns	>0.9999	S9A
	One-way ANOVA (Tukey post hoc test)	Treg Fold Expansion Over PBS	IL-2/602 Cx vs. Control IC	****	<0.0001	S9A
	One-way ANOVA (Tukey post hoc test)	Treg Fold Expansion Over PBS	IL-2/602 Cx vs. 602 IC	****	<0.0001	S9A
	One-way ANOVA (Tukey post hoc test)	Treg Fold Expansion Over PBS	IL-2/602 Cx vs. F10 IC	****	<0.0001	S9A
	One-way ANOVA (Tukey post hoc test)	Treg Fold Expansion Over PBS	Control IC vs. 602 IC	ns	0.9354	S9A
	One-way ANOVA (Tukey post hoc test)	Treg Fold Expansion Over PBS	Control IC vs. F10 IC	ns	0.8806	S9A
	One-way ANOVA (Tukey post hoc test)	Treg Fold Expansion Over PBS	602 IC vs. F10 IC	ns	>0.9999	S9A
	One-way ANOVA (Tukey post hoc test)	NKT Fold Expansion Over PBS	IL-2/602 Cx vs. Control IC	ns	0.9858	S9A
	One-way ANOVA (Tukey post hoc test)	NKT Fold Expansion Over PBS	IL-2/602 Cx vs. 602 IC	ns	0.4824	S9A
	One-way ANOVA (Tukey post hoc test)	NKT Fold Expansion Over PBS	IL-2/602 Cx vs. F10 IC	ns	0.0931	S9A
	One-way ANOVA (Tukey post hoc test)	NKT Fold Expansion Over PBS	Control IC vs. 602 IC	ns	0.899	S9A
	One-way ANOVA (Tukey post hoc test)	NKT Fold Expansion Over PBS	Control IC vs. F10 IC	ns	0.3485	S9A
	One-way ANOVA (Tukey post hoc test)	NKT Fold Expansion Over PBS	602 IC vs. F10 IC	ns	0.9461	S9A
	One-way ANOVA (Tukey post hoc test)	gd T Fold Expansion Over PBS	IL-2/602 Cx vs. Control IC	ns	0.255	S9A
	One-way ANOVA (Tukey post hoc test)	gd T Fold Expansion Over PBS	IL-2/602 Cx vs. 602 IC	***	0.0004	S9A
	One-way ANOVA (Tukey post hoc test)	gd T Fold Expansion Over PBS	IL-2/602 Cx vs. F10 IC	****	<0.0001	S9A
	One-way ANOVA (Tukey post hoc test)	gd T Fold Expansion Over PBS	Control IC vs. 602 IC	ns	0.0765	S9A
	One-way ANOVA (Tukey post hoc test)	gd T Fold Expansion Over PBS	Control IC vs. F10 IC	*	0.0184	S9A
	One-way ANOVA (Tukey post hoc test)	gd T Fold Expansion Over PBS	602 IC vs. F10 IC	ns	0.9926	S9A
	One-way ANOVA (Tukey post hoc test)	CD4+ Tconv Fold Expansion Over PBS	Control IC vs. Control IC ΔFc	ns	0.9877	S9A/B
	One-way ANOVA (Tukey post hoc test)	CD4+ Tconv Fold Expansion Over PBS	602 IC vs. 602 IC ΔFc	ns	0.9884	S9A/B
	One-way ANOVA (Tukey post hoc test)	CD4+ Tconv Fold Expansion Over PBS	F10 IC vs. F10 IC ΔFc	ns	0.9162	S9A/B
	One-way ANOVA (Tukey post hoc test)	CD8+ T cell Fold Expansion Over PBS	Control IC vs. Control IC ΔFc	ns	0.0572	S9A/B
	One-way ANOVA (Tukey post hoc test)	CD8+ T cell Fold Expansion Over PBS	602 IC vs. 602 IC ΔFc	ns	>0.9999	S9A/B
	One-way ANOVA (Tukey post hoc test)	CD8+ T cell Fold Expansion Over PBS	F10 IC vs. F10 IC ΔFc	ns	>0.9999	S9A/B
	One-way ANOVA (Tukey post hoc test)	NK Fold Expansion Over PBS	Control IC vs. Control IC ΔFc	ns	0.9785	S9A/B
	One-way ANOVA (Tukey post hoc test)	NK Fold Expansion Over PBS	602 IC vs. 602 IC ΔFc	ns	0.6955	S9A/B
	One-way ANOVA (Tukey post hoc test)	NK Fold Expansion Over PBS	F10 IC vs. F10 IC ΔFc	ns	0.9592	S9A/B
	One-way ANOVA (Tukey post hoc test)	CD4+ T-EM Fold Expansion Over PBS	Control IC vs. Control IC ΔFc	ns	0.0801	S9A/B
	One-way ANOVA (Tukey post hoc test)	CD4+ T-EM Fold Expansion Over PBS	602 IC vs. 602 IC ΔFc	ns	>0.9999	S9A/B
	One-way ANOVA (Tukey post hoc test)	CD4+ T-EM Fold Expansion Over PBS	F10 IC vs. F10 IC ΔFc	ns	0.9994	S9A/B
	One-way ANOVA (Tukey post hoc test)	CD8+ T-MP Fold Expansion Over PBS	Control IC vs. Control IC ΔFc	*	0.0276	S9A/B
	One-way ANOVA (Tukey post hoc test)	CD8+ T-MP Fold Expansion Over PBS	602 IC vs. 602 IC ΔFc	ns	>0.9999	S9A/B
	One-way ANOVA (Tukey post hoc test)	CD8+ T-MP Fold Expansion Over PBS	F10 IC vs. F10 IC ΔFc	ns	>0.9999	S9A/B
	One-way ANOVA (Tukey post hoc test)	Treg Fold Expansion Over PBS	Control IC vs. Control IC ΔFc	*	0.0201	S9A/B
	One-way ANOVA (Tukey post hoc test)	Treg Fold Expansion Over PBS	602 IC vs. 602 IC ΔFc	ns	>0.9999	S9A/B
	One-way ANOVA (Tukey post hoc test)	Treg Fold Expansion Over PBS	F10 IC vs. F10 IC ΔFc	ns	>0.9999	S9A/B
	One-way ANOVA (Tukey post hoc test)	NKT Fold Expansion Over PBS	Control IC vs. Control IC ΔFc	ns	0.36	S9A/B
	One-way ANOVA (Tukey post hoc test)	NKT Fold Expansion Over PBS	602 IC vs. 602 IC ΔFc	ns	0.8784	S9A/B
	One-way ANOVA (Tukey post hoc test)	NKT Fold Expansion Over PBS	F10 IC vs. F10 IC ΔFc	ns	0.9999	S9A/B
	One-way ANOVA (Tukey post hoc test)	gd T Fold Expansion Over PBS	Control IC vs. Control IC ΔFc	ns	0.9581	S9A/B
	One-way ANOVA (Tukey post hoc test)	gd T Fold Expansion Over PBS	602 IC vs. 602 IC ΔFc	ns	0.882	S9A/B
	One-way ANOVA (Tukey post hoc test)	gd T Fold Expansion Over PBS	F10 IC vs. F10 IC ΔFc	ns	>0.9999	S9A/B
	One-way ANOVA (Tukey post hoc test)	CD4+ Tconv Fold Expansion Over PBS	Control IC vs. F10 IC ΔFc	ns	0.4723	S9A/B
	One-way ANOVA (Tukey post hoc test)	CD4+ Tconv Fold Expansion Over PBS	Control IC ΔFc vs. 602 IC	ns	0.387	S9A/B
	One-way ANOVA (Tukey post hoc test)	CD4+ Tconv Fold Expansion Over PBS	Control IC ΔFc vs. F10 IC	*	0.015	S9A/B
	One-way ANOVA (Tukey post hoc test)	CD4+ Tconv Fold Expansion Over PBS	602 IC vs. F10 IC ΔFc	ns	0.9963	S9A/B
	One-way ANOVA (Tukey post hoc test)	CD4+ Tconv Fold Expansion Over PBS	F10 IC vs. 602 IC ΔFc	ns	0.9545	S9A/B
	One-way ANOVA (Tukey post hoc test)	CD8+ T cell Fold Expansion Over PBS	Control IC vs. 602 IC ΔFc	ns	0.9682	S9A/B
	One-way ANOVA (Tukey post hoc test)	CD8+ T cell Fold Expansion Over PBS	Control IC vs. F10 IC ΔFc	ns	0.7988	S9A/B
	One-way ANOVA (Tukey post hoc test)	CD8+ T cell Fold Expansion Over PBS	Control IC ΔFc vs. 602 IC	ns	0.2319	S9A/B
	One-way ANOVA (Tukey post hoc test)	CD8+ T cell Fold Expansion Over PBS	Control IC ΔFc vs. F10 IC	ns	0.5494	S9A/B
	One-way ANOVA (Tukey post hoc test)	CD8+ T cell Fold Expansion Over PBS	602 IC vs. F10 IC ΔFc	ns	0.9942	S9A/B
	One-way ANOVA (Tukey post hoc test)	CD8+ T cell Fold Expansion Over PBS	F10 IC vs. 602 IC ΔFc	ns	0.9991	S9A/B
	One-way ANOVA (Tukey post hoc test)	NK Fold Expansion Over PBS	Control IC vs. 602 IC ΔFc	ns	0.1901	S9A/B
	One-way ANOVA (Tukey post hoc test)	NK Fold Expansion Over PBS	Control IC vs. F10 IC ΔFc	ns	0.1013	S9A/B
	One-way ANOVA (Tukey post hoc test)	NK Fold Expansion Over PBS	Control IC ΔFc vs. 602 IC	ns	>0.9999	S9A/B
	One-way ANOVA (Tukey post hoc test)	NK Fold Expansion Over PBS	Control IC ΔFc vs. F10 IC	ns	0.9162	S9A/B
	One-way ANOVA (Tukey post hoc test)	NK Fold Expansion Over PBS	602 IC vs. F10 IC ΔFc	ns	0.4879	S9A/B
	One-way ANOVA (Tukey post hoc test)	NK Fold Expansion Over PBS	F10 IC vs. 602 IC ΔFc	ns	0.9958	S9A/B
	One-way ANOVA (Tukey post hoc test)	CD4+ T-EM Fold Expansion Over PBS	Control IC vs. 602 IC ΔFc	ns	>0.9999	S9A/B
	One-way ANOVA (Tukey post hoc test)	CD4+ T-EM Fold Expansion Over PBS	Control IC vs. F10 IC ΔFc	ns	0.9993	S9A/B
	One-way ANOVA (Tukey post hoc test)	CD4+ T-EM Fold Expansion Over PBS	Control IC ΔFc vs. 602 IC	*	0.0453	S9A/B
	One-way ANOVA (Tukey post hoc test)	CD4+ T-EM Fold Expansion Over PBS	Control IC ΔFc vs. F10 IC	ns	0.0774	S9A/B
	One-way ANOVA (Tukey post hoc test)	CD4+ T-EM Fold Expansion Over PBS	602 IC vs. F10 IC ΔFc	ns	>0.9999	S9A/B
	One-way ANOVA (Tukey post hoc test)	CD4+ T-EM Fold Expansion Over PBS	F10 IC vs. 602 IC ΔFc	ns	>0.9999	S9A/B
	One-way ANOVA (Tukey post hoc test)	CD8+ T-MP Fold Expansion Over PBS	Control IC vs. 602 IC ΔFc	ns	>0.9999	S9A/B
	One-way ANOVA (Tukey post hoc test)	CD8+ T-MP Fold Expansion Over PBS	Control IC vs. F10 IC ΔFc	ns	0.9987	S9A/B
	One-way ANOVA (Tukey post hoc test)	CD8+ T-MP Fold Expansion Over PBS	Control IC ΔFc vs. 602 IC	ns	0.0882	S9A/B
	One-way ANOVA (Tukey post hoc test)	CD8+ T-MP Fold Expansion Over PBS	Control IC ΔFc vs. F10 IC	ns	0.0587	S9A/B
	One-way ANOVA (Tukey post hoc test)	CD8+ T-MP Fold Expansion Over PBS	602 IC vs. F10 IC ΔFc	ns	>0.9999	S9A/B
	One-way ANOVA (Tukey post hoc test)	CD8+ T-MP Fold Expansion Over PBS	F10 IC vs. 602 IC ΔFc	ns	>0.9999	S9A/B
	One-way ANOVA (Tukey post hoc test)	Treg Fold Expansion Over PBS	Control IC vs. 602 IC ΔFc	ns	0.9228	S9A/B
	One-way ANOVA (Tukey post hoc test)	Treg Fold Expansion Over PBS	Control IC vs. F10 IC ΔFc	ns	0.8214	S9A/B
	One-way ANOVA (Tukey post hoc test)	Treg Fold Expansion Over PBS	Control IC ΔFc vs. 602 IC	**	0.0019	S9A/B
	One-way ANOVA (Tukey post hoc test)	Treg Fold Expansion Over PBS	Control IC ΔFc vs. F10 IC	**	0.0013	S9A/B
	One-way ANOVA (Tukey post hoc test)	Treg Fold Expansion Over PBS	602 IC vs. F10 IC ΔFc	ns	>0.9999	S9A/B
	One-way ANOVA (Tukey post hoc test)	Treg Fold Expansion Over PBS	F10 IC vs. 602 IC ΔFc	ns	>0.9999	S9A/B
	One-way ANOVA (Tukey post hoc test)	NKT Fold Expansion Over PBS	Control IC vs. 602 IC ΔFc	ns	0.2523	S9A/B
	One-way ANOVA (Tukey post hoc test)	NKT Fold Expansion Over PBS	Control IC vs. F10 IC ΔFc	ns	0.2062	S9A/B
	One-way ANOVA (Tukey post hoc test)	NKT Fold Expansion Over PBS	Control IC ΔFc vs. 602 IC	*	0.0433	S9A/B
	One-way ANOVA (Tukey post hoc test)	NKT Fold Expansion Over PBS	Control IC ΔFc vs. F10 IC	**	0.0047	S9A/B
	One-way ANOVA (Tukey post hoc test)	NKT Fold Expansion Over PBS	602 IC vs. F10 IC ΔFc	ns	0.8247	S9A/B
	One-way ANOVA (Tukey post hoc test)	NKT Fold Expansion Over PBS	F10 IC vs. 602 IC ΔFc	ns	>0.9999	S9A/B
	One-way ANOVA (Tukey post hoc test)	gd T Fold Expansion Over PBS	Control IC vs. 602 IC ΔFc	**	0.0055	S9A/B
	One-way ANOVA (Tukey post hoc test)	gd T Fold Expansion Over PBS	Control IC vs. F10 IC ΔFc	*	0.0151	S9A/B
	One-way ANOVA (Tukey post hoc test)	gd T Fold Expansion Over PBS	Control IC ΔFc vs. 602 IC	*	0.0454	S9A/B
	One-way ANOVA (Tukey post hoc test)	gd T Fold Expansion Over PBS	Control IC ΔFc vs. F10 IC	ns	0.1106	S9A/B
	One-way ANOVA (Tukey post hoc test)	gd T Fold Expansion Over PBS	602 IC vs. F10 IC ΔFc	ns	0.9858	S9A/B
	One-way ANOVA (Tukey post hoc test)	gd T Fold Expansion Over PBS	F10 IC vs. 602 IC ΔFc	ns	0.9979	S9A/B
	One-way ANOVA (Tukey post hoc test)	CD4+ Tconv Fold Expansion Over PBS	IL-2/602 Cx vs. Control IC ΔFc	ns	0.094	S9B
	One-way ANOVA (Tukey post hoc test)	CD4+ Tconv Fold Expansion Over PBS	IL-2/602 Cx vs. 602 IC ΔFc	ns	>0.9999	S9B
	One-way ANOVA (Tukey post hoc test)	CD4+ Tconv Fold Expansion Over PBS	IL-2/602 Cx vs. F10 IC ΔFc	ns	>0.9999	S9B
	One-way ANOVA (Tukey post hoc test)	CD4+ Tconv Fold Expansion Over PBS	Control IC ΔFc vs. 602 IC ΔFc	ns	0.1136	S9B
	One-way ANOVA (Tukey post hoc test)	CD4+ Tconv Fold Expansion Over PBS	Control IC ΔFc vs. F10 IC ΔFc	ns	0.1482	S9B
	One-way ANOVA (Tukey post hoc test)	CD4+ Tconv Fold Expansion Over PBS	602 IC ΔFc vs. F10 IC ΔFc	ns	>0.9999	S9B
	One-way ANOVA (Tukey post hoc test)	CD8+ T cell Fold Expansion Over PBS	IL-2/602 Cx vs. Control IC ΔFc	ns	>0.9999	S9B
	One-way ANOVA (Tukey post hoc test)	CD8+ T cell Fold Expansion Over PBS	IL-2/602 Cx vs. 602 IC ΔFc	ns	0.381	S9B
	One-way ANOVA (Tukey post hoc test)	CD8+ T cell Fold Expansion Over PBS	IL-2/602 Cx vs. F10 IC ΔFc	ns	0.6714	S9B
	One-way ANOVA (Tukey post hoc test)	CD8+ T cell Fold Expansion Over PBS	Control IC ΔFc vs. 602 IC ΔFc	ns	0.2968	S9B
	One-way ANOVA (Tukey post hoc test)	CD8+ T cell Fold Expansion Over PBS	Control IC ΔFc vs. F10 IC ΔFc	ns	0.5675	S9B
	One-way ANOVA (Tukey post hoc test)	CD8+ T cell Fold Expansion Over PBS	602 IC ΔFc vs. F10 IC ΔFc	ns	0.9987	S9B
	One-way ANOVA (Tukey post hoc test)	NK Fold Expansion Over PBS	IL-2/602 Cx vs. Control IC ΔFc	*	0.0131	S9B
	One-way ANOVA (Tukey post hoc test)	NK Fold Expansion Over PBS	IL-2/602 Cx vs. 602 IC ΔFc	***	0.0003	S9B
	One-way ANOVA (Tukey post hoc test)	NK Fold Expansion Over PBS	IL-2/602 Cx vs. F10 IC ΔFc	***	0.0001	S9B
	One-way ANOVA (Tukey post hoc test)	NK Fold Expansion Over PBS	Control IC ΔFc vs. 602 IC ΔFc	ns	0.609	S9B
	One-way ANOVA (Tukey post hoc test)	NK Fold Expansion Over PBS	Control IC ΔFc vs. F10 IC ΔFc	ns	0.4061	S9B
	One-way ANOVA (Tukey post hoc test)	NK Fold Expansion Over PBS	602 IC ΔFc vs. F10 IC ΔFc	ns	0.9998	S9B
	One-way ANOVA (Tukey post hoc test)	CD4+ T-EM Fold Expansion Over PBS	IL-2/602 Cx vs. Control IC ΔFc	*	0.039	S9B
	One-way ANOVA (Tukey post hoc test)	CD4+ T-EM Fold Expansion Over PBS	IL-2/602 Cx vs. 602 IC ΔFc	****	<0.0001	S9B
	One-way ANOVA (Tukey post hoc test)	CD4+ T-EM Fold Expansion Over PBS	IL-2/602 Cx vs. F10 IC ΔFc	****	<0.0001	S9B
	One-way ANOVA (Tukey post hoc test)	CD4+ T-EM Fold Expansion Over PBS	Control IC ΔFc vs. 602 IC ΔFc	*	0.0486	S9B
	One-way ANOVA (Tukey post hoc test)	CD4+ T-EM Fold Expansion Over PBS	Control IC ΔFc vs. F10 IC ΔFc	*	0.0321	S9B
	One-way ANOVA (Tukey post hoc test)	CD4+ T-EM Fold Expansion Over PBS	602 IC ΔFc vs. F10 IC ΔFc	ns	>0.9999	S9B
	One-way ANOVA (Tukey post hoc test)	CD8+ T-MP Fold Expansion Over PBS	IL-2/602 Cx vs. Control IC ΔFc	ns	0.6955	S9B
	One-way ANOVA (Tukey post hoc test)	CD8+ T-MP Fold Expansion Over PBS	IL-2/602 Cx vs. 602 IC ΔFc	ns	0.6251	S9B
	One-way ANOVA (Tukey post hoc test)	CD8+ T-MP Fold Expansion Over PBS	IL-2/602 Cx vs. F10 IC ΔFc	ns	0.7645	S9B
	One-way ANOVA (Tukey post hoc test)	CD8+ T-MP Fold Expansion Over PBS	Control IC ΔFc vs. 602 IC ΔFc	*	0.0473	S9B
	One-way ANOVA (Tukey post hoc test)	CD8+ T-MP Fold Expansion Over PBS	Control IC ΔFc vs. F10 IC ΔFc	ns	0.0769	S9B
	One-way ANOVA (Tukey post hoc test)	CD8+ T-MP Fold Expansion Over PBS	602 IC ΔFc vs. F10 IC ΔFc	ns	>0.9999	S9B
	One-way ANOVA (Tukey post hoc test)	Treg Fold Expansion Over PBS	IL-2/602 Cx vs. Control IC ΔFc	*	0.0441	S9B
	One-way ANOVA (Tukey post hoc test)	Treg Fold Expansion Over PBS	IL-2/602 Cx vs. 602 IC ΔFc	****	<0.0001	S9B
	One-way ANOVA (Tukey post hoc test)	Treg Fold Expansion Over PBS	IL-2/602 Cx vs. F10 IC ΔFc	****	<0.0001	S9B
	One-way ANOVA (Tukey post hoc test)	Treg Fold Expansion Over PBS	Control IC ΔFc vs. 602 IC ΔFc	**	0.0017	S9B
	One-way ANOVA (Tukey post hoc test)	Treg Fold Expansion Over PBS	Control IC ΔFc vs. F10 IC ΔFc	***	0.0009	S9B
	One-way ANOVA (Tukey post hoc test)	Treg Fold Expansion Over PBS	602 IC ΔFc vs. F10 IC ΔFc	ns	>0.9999	S9B
	One-way ANOVA (Tukey post hoc test)	NKT Fold Expansion Over PBS	IL-2/602 Cx vs. Control IC ΔFc	ns	0.8026	S9B
	One-way ANOVA (Tukey post hoc test)	NKT Fold Expansion Over PBS	IL-2/602 Cx vs. 602 IC ΔFc	ns	0.0611	S9B
	One-way ANOVA (Tukey post hoc test)	NKT Fold Expansion Over PBS	IL-2/602 Cx vs. F10 IC ΔFc	*	0.0476	S9B
	One-way ANOVA (Tukey post hoc test)	NKT Fold Expansion Over PBS	Control IC ΔFc vs. 602 IC ΔFc	**	0.0029	S9B
	One-way ANOVA (Tukey post hoc test)	NKT Fold Expansion Over PBS	Control IC ΔFc vs. F10 IC ΔFc	**	0.0022	S9B
	One-way ANOVA (Tukey post hoc test)	NKT Fold Expansion Over PBS	602 IC ΔFc vs. F10 IC ΔFc	ns	>0.9999	S9B
	One-way ANOVA (Tukey post hoc test)	gd T Fold Expansion Over PBS	IL-2/602 Cx vs. Control IC ΔFc	*	0.0419	S9B
	One-way ANOVA (Tukey post hoc test)	gd T Fold Expansion Over PBS	IL-2/602 Cx vs. 602 IC ΔFc	****	<0.0001	S9B
	One-way ANOVA (Tukey post hoc test)	gd T Fold Expansion Over PBS	IL-2/602 Cx vs. F10 IC ΔFc	****	<0.0001	S9B
	One-way ANOVA (Tukey post hoc test)	gd T Fold Expansion Over PBS	Control IC ΔFc vs. 602 IC ΔFc	*	0.0454	S9B
	One-way ANOVA (Tukey post hoc test)	gd T Fold Expansion Over PBS	Control IC ΔFc vs. F10 IC ΔFc	ns	0.1106	S9B
	One-way ANOVA (Tukey post hoc test)	gd T Fold Expansion Over PBS	602 IC ΔFc vs. F10 IC ΔFc	ns	0.9993	S9B
	One-way ANOVA (Tukey post hoc test)	CD4+ T-EM:Treg Expansion Ratio	PBS vs. Control IC	****	<0.0001	S9C
	One-way ANOVA (Tukey post hoc test)	CD4+ T-EM:Treg Expansion Ratio	PBS vs. IL-2/602 Cx	****	<0.0001	S9C
	One-way ANOVA (Tukey post hoc test)	CD4+ T-EM:Treg Expansion Ratio	PBS vs. 602 IC	****	<0.0001	S9C
	One-way ANOVA (Tukey post hoc test)	CD4+ T-EM:Treg Expansion Ratio	PBS vs. F10 IC	***	0.0006	S9C
	One-way ANOVA (Tukey post hoc test)	CD4+ T-EM:Treg Expansion Ratio	Control IC vs. IL-2/602 Cx	ns	0.9965	S9C
	One-way ANOVA (Tukey post hoc test)	CD4+ T-EM:Treg Expansion Ratio	Control IC vs. 602 IC	ns	0.3796	S9C
	One-way ANOVA (Tukey post hoc test)	CD4+ T-EM:Treg Expansion Ratio	Control IC vs. F10 IC	*	0.0238	S9C
	One-way ANOVA (Tukey post hoc test)	CD4+ T-EM:Treg Expansion Ratio	602 IC vs. IL-2/602 Cx	ns	0.5702	S9C
	One-way ANOVA (Tukey post hoc test)	CD4+ T-EM:Treg Expansion Ratio	F10 IC vs. IL-2/602 Cx	*	0.0452	S9C
	One-way ANOVA (Tukey post hoc test)	CD4+ T-EM:Treg Expansion Ratio	602 IC vs. F10 IC	ns	0.4884	S9C
	One-way ANOVA (Tukey post hoc test)	CD8+ T-MP:Treg Expansion Ratio	PBS vs. Control IC	ns	0.9893	S9D
	One-way ANOVA (Tukey post hoc test)	CD8+ T-MP:Treg Expansion Ratio	PBS vs. IL-2/602 Cx	ns	0.8911	S9D
	One-way ANOVA (Tukey post hoc test)	CD8+ T-MP:Treg Expansion Ratio	PBS vs. 602 IC	ns	0.0629	S9D
	One-way ANOVA (Tukey post hoc test)	CD8+ T-MP:Treg Expansion Ratio	PBS vs. F10 IC	**	0.0066	S9D
	One-way ANOVA (Tukey post hoc test)	CD8+ T-MP:Treg Expansion Ratio	Control IC vs. IL-2/602 Cx	ns	0.592	S9D
	One-way ANOVA (Tukey post hoc test)	CD8+ T-MP:Treg Expansion Ratio	Control IC vs. 602 IC	ns	0.0999	S9D
	One-way ANOVA (Tukey post hoc test)	CD8+ T-MP:Treg Expansion Ratio	Control IC vs. F10 IC	**	0.0089	S9D
	One-way ANOVA (Tukey post hoc test)	CD8+ T-MP:Treg Expansion Ratio	602 IC vs. IL-2/602 Cx	**	0.0066	S9D
	One-way ANOVA (Tukey post hoc test)	CD8+ T-MP:Treg Expansion Ratio	F10 IC vs. IL-2/602 Cx	***	0.0006	S9D
	One-way ANOVA (Tukey post hoc test)	CD8+ T-MP:Treg Expansion Ratio	602 IC vs. F10 IC	ns	0.6845	S9D
	Two-way ANOVA (Tukey post hoc test)	B16F10 Melanoma Tumor Volume	IL-2 vs. Control	*	0.0347	S9E
	Two-way ANOVA (Tukey post hoc test)	B16F10 Melanoma Tumor Volume	IL-2 vs. 602 Cx	*	0.0239	S9E
	Two-way ANOVA (Tukey post hoc test)	B16F10 Melanoma Tumor Volume	IL-2 vs. 602 IC	***	0.0009	S9E
	Two-way ANOVA (Tukey post hoc test)	B16F10 Melanoma Tumor Volume	IL-2 vs. F10 IC	**	0.0012	S9E
	Two-way ANOVA (Tukey post hoc test)	B16F10 Melanoma Tumor Volume	Control vs. 602 Cx	****	<0.0001	S9E
	Two-way ANOVA (Tukey post hoc test)	B16F10 Melanoma Tumor Volume	Control vs. 602 IC	****	<0.0001	S9E
	Two-way ANOVA (Tukey post hoc test)	B16F10 Melanoma Tumor Volume	Control vs. F10 IC	****	<0.0001	S9E
	Two-way ANOVA (Tukey post hoc test)	B16F10 Melanoma Tumor Volume	602 Cx vs. 602 IC	ns	0.902	S9E
	Two-way ANOVA (Tukey post hoc test)	B16F10 Melanoma Tumor Volume	602 Cx vs. F10 IC	ns	0.8982	S9E
	Two-way ANOVA (Tukey post hoc test)	B16F10 Melanoma Tumor Volume	602 IC vs. F10 IC	ns	>0.9999	S9E
	One-way ANOVA (Tukey post hoc test)	BALB/c Pulmonary Wet Weight	PBS vs. 602 IC	ns	0.9812	S9F
	One-way ANOVA (Tukey post hoc test)	BALB/c Pulmonary Wet Weight	PBS vs. Control IC	ns	>0.9999	S9F
	One-way ANOVA (Tukey post hoc test)	BALB/c Pulmonary Wet Weight	PBS vs. F10 IC	ns	0.9815	S9F
	One-way ANOVA (Tukey post hoc test)	BALB/c Pulmonary Wet Weight	PBS vs. IL-2/602 Cx	ns	>0.9999	S9F
	One-way ANOVA (Tukey post hoc test)	BALB/c Pulmonary Wet Weight	602 IC vs. Control IC	ns	0.9398	S9F
	One-way ANOVA (Tukey post hoc test)	BALB/c Pulmonary Wet Weight	602 IC vs. F10 IC	ns	>0.9999	S9F
	One-way ANOVA (Tukey post hoc test)	BALB/c Pulmonary Wet Weight	602 IC vs. IL-2/602 Cx	ns	0.9398	S9F
	One-way ANOVA (Tukey post hoc test)	BALB/c Pulmonary Wet Weight	Control IC vs. F10 IC	ns	0.9403	S9F
	One-way ANOVA (Tukey post hoc test)	BALB/c Pulmonary Wet Weight	Control IC vs. IL-2/602 Cx	ns	>0.9999	S9F
	One-way ANOVA (Tukey post hoc test)	BALB/c Pulmonary Wet Weight	F10 IC vs. IL-2/602 Cx	ns	0.9403	S9F
	One-way ANOVA (Tukey post hoc test)	BALB/c AST	PBS vs. 602 IC	ns	0.664	S9G
	One-way ANOVA (Tukey post hoc test)	BALB/c AST	PBS vs. Control IC	ns	0.998	S9G
	One-way ANOVA (Tukey post hoc test)	BALB/c AST	PBS vs. F10 IC	ns	0.9916	S9G
	One-way ANOVA (Tukey post hoc test)	BALB/c AST	PBS vs. IL-2/602 Cx	ns	0.9539	S9G
	One-way ANOVA (Tukey post hoc test)	BALB/c AST	602 IC vs. Control IC	ns	0.8834	S9G
	One-way ANOVA (Tukey post hoc test)	BALB/c AST	602 IC vs. F10 IC	ns	0.9559	S9G
	One-way ANOVA (Tukey post hoc test)	BALB/c AST	602 IC vs. IL-2/602 Cx	ns	0.9853	S9G
	One-way ANOVA (Tukey post hoc test)	BALB/c AST	Control IC vs. F10 IC	ns	>0.9999	S9G
	One-way ANOVA (Tukey post hoc test)	BALB/c AST	Control IC vs. IL-2/602 Cx	ns	0.9979	S9G
	One-way ANOVA (Tukey post hoc test)	BALB/c AST	F10 IC vs. IL-2/602 Cx	ns	>0.9999	S9G
	One-way ANOVA (Tukey post hoc test)	BALB/c ALT	PBS vs. 602 IC	ns	0.888	S9H
	One-way ANOVA (Tukey post hoc test)	BALB/c ALT	PBS vs. Control IC	ns	0.9994	S9H
	One-way ANOVA (Tukey post hoc test)	BALB/c ALT	PBS vs. F10 IC	ns	0.8804	S9H
	One-way ANOVA (Tukey post hoc test)	BALB/c ALT	PBS vs. IL-2/602 Cx	ns	0.9914	S9H
	One-way ANOVA (Tukey post hoc test)	BALB/c ALT	602 IC vs. Control IC	ns	0.7279	S9H
	One-way ANOVA (Tukey post hoc test)	BALB/c ALT	602 IC vs. F10 IC	ns	>0.9999	S9H
	One-way ANOVA (Tukey post hoc test)	BALB/c ALT	602 IC vs. IL-2/602 Cx	ns	0.996	S9H
	One-way ANOVA (Tukey post hoc test)	BALB/c ALT	Control IC vs. F10 IC	ns	0.7276	S9H
	One-way ANOVA (Tukey post hoc test)	BALB/c ALT	Control IC vs. IL-2/602 Cx	ns	0.9408	S9H
	One-way ANOVA (Tukey post hoc test)	BALB/c ALT	F10 IC vs. IL-2/602 Cx	ns	0.9936	S9H
	Unpaired two-tailed t test	CD4+ Tconv Fold Expansion Over PBS in spleen	Control IC vs. F10 IC	*	0.0146	S10A
	Unpaired two-tailed t test	CD8+ T cell Fold Expansion Over PBS	Control IC vs. F10 IC	**	0.006	S10A
	Unpaired two-tailed t test	NK Fold Expansion Over PBS in spleen	Control IC vs. F10 IC	*	0.0163	S10A
	Unpaired two-tailed t test	CD4+ T-EM Fold Expansion Over PBS in spleen	Control IC vs. F10 IC	*	0.0403	S10A
	Unpaired two-tailed t test	CD8+ T-MP Fold Expansion Over PBS	Control IC vs. F10 IC	**	0.005	S10A
	Unpaired two-tailed t test	Treg Fold Expansion Over PBS in spleen	Control IC vs. F10 IC	ns	0.5283	S10A
	Unpaired two-tailed t test	NKT Fold Expansion Over PBS in spleen	Control IC vs. F10 IC	**	0.0091	S10A
	Unpaired two-tailed t test	gd T Fold Expansion Over PBS in spleen	Control IC vs. F10 IC	ns	0.7836	S10A
	Unpaired two-tailed t test	CD4+ Tconv Fold Expansion Over PBS in tumor	Control IC vs. F10 IC	ns	0.755	S10B
	Unpaired two-tailed t test	CD8+ T cell Fold Expansion Over PBS in spleen	Control IC vs. F10 IC	ns	0.2975	S10B
	Unpaired two-tailed t test	NK Fold Expansion Over PBS in tumor	Control IC vs. F10 IC	ns	0.9223	S10B
	Unpaired two-tailed t test	CD4+ T-EM Fold Expansion Over PBS in tumor	Control IC vs. F10 IC	ns	0.7477	S10B
	Unpaired two-tailed t test	CD8+ T-MP Fold Expansion Over PBS in tumor	Control IC vs. F10 IC	ns	0.3802	S10B
	Unpaired two-tailed t test	Treg Fold Expansion Over PBS in tumor	Control IC vs. F10 IC	ns	0.2732	S10B
	Unpaired two-tailed t test	NKT Fold Expansion Over PBS in tumor	Control IC vs. F10 IC	ns	0.8224	S10B
	Unpaired two-tailed t test	gd T Fold Expansion Over PBS in tumor	Control IC vs. F10 IC	ns	0.5097	S10B
	One-way ANOVA (Tukey post hoc test)	CD4+ Tconv:Treg Expansion Ratio in spleen	F10 IC vs. Control IC	**	0.0074	S10C
	One-way ANOVA (Tukey post hoc test)	CD4+ Tconv:Treg Expansion Ratio in spleen	F10 IC vs. PBS	*	0.0375	S10C
	One-way ANOVA (Tukey post hoc test)	CD4+ Tconv:Treg Expansion Ratio in spleen	Control IC vs. PBS	ns	0.6456	S10C
	One-way ANOVA (Tukey post hoc test)	CD8+ T:Treg Expansion Ratio in spleen	F10 IC vs. Control IC	**	0.0032	S10C
	One-way ANOVA (Tukey post hoc test)	CD8+ T:Treg Expansion Ratio in spleen	F10 IC vs. PBS	**	0.0025	S10C
	One-way ANOVA (Tukey post hoc test)	CD8+ T:Treg Expansion Ratio in spleen	Control IC vs. PBS	ns	0.9866	S10C
	One-way ANOVA (Tukey post hoc test)	NK:Treg Expansion Ratio in spleen	F10 IC vs. Control IC	**	0.0087	S10C
	One-way ANOVA (Tukey post hoc test)	NK:Treg Expansion Ratio in spleen	F10 IC vs. PBS	*	0.0123	S10C
	One-way ANOVA (Tukey post hoc test)	NK:Treg Expansion Ratio in spleen	Control IC vs. PBS	ns	0.9802	S10C
	One-way ANOVA (Tukey post hoc test)	CD4+ T-EM:Treg Expansion Ratio in spleen	F10 IC vs. Control IC	***	0.0007	S10C
	One-way ANOVA (Tukey post hoc test)	CD4+ T-EM:Treg Expansion Ratio in spleen	F10 IC vs. PBS	****	<0.0001	S10C
	One-way ANOVA (Tukey post hoc test)	CD4+ T-EM:Treg Expansion Ratio in spleen	Control IC vs. PBS	*	0.0421	S10C
	One-way ANOVA (Tukey post hoc test)	CD8+ T-MP:Treg Expansion Ratio in spleen	F10 IC vs. Control IC	**	0.002	S10C
	One-way ANOVA (Tukey post hoc test)	CD8+ T-MP:Treg Expansion Ratio in spleen	F10 IC vs. PBS	**	0.0017	S10C
	One-way ANOVA (Tukey post hoc test)	CD8+ T-MP:Treg Expansion Ratio in spleen	Control IC vs. PBS	ns	0.9946	S10C
	One-way ANOVA (Tukey post hoc test)	NKT:Treg Expansion Ratio in spleen	F10 IC vs. Control IC	**	0.0038	S10C
	One-way ANOVA (Tukey post hoc test)	NKT:Treg Expansion Ratio in spleen	F10 IC vs. PBS	**	0.0037	S10C
	One-way ANOVA (Tukey post hoc test)	NKT:Treg Expansion Ratio in spleen	Control IC vs. PBS	ns	0.9998	S10C
	One-way ANOVA (Tukey post hoc test)	gd T:Treg Expansion Ratio in spleen	F10 IC vs. Control IC	ns	0.9023	S10C
	One-way ANOVA (Tukey post hoc test)	gd T:Treg Expansion Ratio in spleen	F10 IC vs. PBS	ns	0.9214	S10C
	One-way ANOVA (Tukey post hoc test)	gd T:Treg Expansion Ratio in spleen	Control IC vs. PBS	ns	0.9988	S10C
	One-way ANOVA (Tukey post hoc test)	CD4+ Tconv:Treg Expansion Ratio in tumor	F10 IC vs. Control IC	ns	0.9725	S10C
	One-way ANOVA (Tukey post hoc test)	CD4+ Tconv:Treg Expansion Ratio in tumor	F10 IC vs. PBS	ns	0.4953	S10C
	One-way ANOVA (Tukey post hoc test)	CD4+ Tconv:Treg Expansion Ratio in tumor	Control IC vs. PBS	ns	0.6269	S10C
	One-way ANOVA (Tukey post hoc test)	CD8+ T:Treg Expansion Ratio in tumor	F10 IC vs. Control IC	ns	0.362	S10C
	One-way ANOVA (Tukey post hoc test)	CD8+ T:Treg Expansion Ratio in tumor	F10 IC vs. PBS	ns	0.2221	S10C
	One-way ANOVA (Tukey post hoc test)	CD8+ T:Treg Expansion Ratio in tumor	Control IC vs. PBS	ns	0.9364	S10C
	One-way ANOVA (Tukey post hoc test)	NK:Treg Expansion Ratio in tumor	F10 IC vs. Control IC	ns	0.1313	S10C
	One-way ANOVA (Tukey post hoc test)	NK:Treg Expansion Ratio in tumor	F10 IC vs. PBS	ns	0.2134	S10C
	One-way ANOVA (Tukey post hoc test)	NK:Treg Expansion Ratio in tumor	Control IC vs. PBS	ns	0.9491	S10C
	One-way ANOVA (Tukey post hoc test)	CD4+ T-EM:Treg Expansion Ratio in tumor	F10 IC vs. Control IC	ns	0.7521	S10C
	One-way ANOVA (Tukey post hoc test)	CD4+ T-EM:Treg Expansion Ratio in tumor	F10 IC vs. PBS	ns	0.9508	S10C
	One-way ANOVA (Tukey post hoc test)	CD4+ T-EM:Treg Expansion Ratio in tumor	Control IC vs. PBS	ns	0.5724	S10C
	One-way ANOVA (Tukey post hoc test)	CD8+ T-MP:Treg Expansion Ratioin in tumor	F10 IC vs. Control IC	ns	0.1032	S10C
	One-way ANOVA (Tukey post hoc test)	CD8+ T-MP:Treg Expansion Ratioin in tumor	F10 IC vs. PBS	ns	0.0959	S10C
	One-way ANOVA (Tukey post hoc test)	CD8+ T-MP:Treg Expansion Ratioin in tumor	Control IC vs. PBS	ns	0.999	S10D
	One-way ANOVA (Tukey post hoc test)	NKT:Treg Expansion Ratio in tumor	F10 IC vs. Control IC	ns	0.4808	S10D
	One-way ANOVA (Tukey post hoc test)	NKT:Treg Expansion Ratio in tumor	F10 IC vs. PBS	ns	0.9941	S10D
	One-way ANOVA (Tukey post hoc test)	NKT:Treg Expansion Ratio in tumor	Control IC vs. PBS	ns	0.5397	S10D
	One-way ANOVA (Tukey post hoc test)	gd T:Treg Expansion Ratio in tumor	F10 IC vs. Control IC	ns	0.9919	S10D
	One-way ANOVA (Tukey post hoc test)	gd T:Treg Expansion Ratio in tumor	F10 IC vs. PBS	ns	0.7736	S10D
	One-way ANOVA (Tukey post hoc test)	gd T:Treg Expansion Ratio in tumor	Control IC vs. PBS	ns	0.7034	S10D
	One-way ANOVA (Tukey post hoc test)	PD-1+ CD8+ T cell Fold Expansion Over PBS in spleen	Control IC vs. F10 IC	**	0.0036	S10E
	One-way ANOVA (Tukey post hoc test)	PD-1+ CD8+ T-MP Fold Expansion Over PBS in spleen	Control IC vs. F10 IC	**	0.0093	S10E
	One-way ANOVA (Tukey post hoc test)	PD-1+ CD8+ T cell Fold Expansion Over PBS in tumor	Control IC vs. F10 IC	ns	0.544	S10F
	One-way ANOVA (Tukey post hoc test)	PD-1+ CD8+ T-MP Fold Expansion Over PBS in tumor	Control IC vs. F10 IC	ns	0.4861	S10F
	One-way ANOVA (Tukey post hoc test)	CD4+ Tconv Fold Expansion Over PBS in spleen	Control IC vs. F10 IC	ns	0.223	S11A
	One-way ANOVA (Tukey post hoc test)	CD8+ T cell Fold Expansion Over PBS	Control IC vs. F10 IC	ns	0.0984	S11A
	One-way ANOVA (Tukey post hoc test)	NK Fold Expansion Over PBS in spleen	Control IC vs. F10 IC	ns	0.5214	S11A
	One-way ANOVA (Tukey post hoc test)	CD4+ T-EM Fold Expansion Over PBS in spleen	Control IC vs. F10 IC	ns	0.9343	S11A
	One-way ANOVA (Tukey post hoc test)	CD8+ T-MP Fold Expansion Over PBS	Control IC vs. F10 IC	*	0.0109	S11A
	One-way ANOVA (Tukey post hoc test)	Treg Fold Expansion Over PBS in spleen	Control IC vs. F10 IC	ns	0.4528	S11A
	One-way ANOVA (Tukey post hoc test)	NKT Fold Expansion Over PBS in spleen	Control IC vs. F10 IC	ns	0.3943	S11A
	One-way ANOVA (Tukey post hoc test)	gd T Fold Expansion Over PBS in spleen	Control IC vs. F10 IC	ns	0.9143	S11A
	One-way ANOVA (Tukey post hoc test)	CD4+ Tconv Fold Expansion Over PBS in tumor	Control IC vs. F10 IC	ns	0.709	S11B
	One-way ANOVA (Tukey post hoc test)	CD8+ T cell Fold Expansion Over PBS in spleen	Control IC vs. F10 IC	ns	0.1995	S11B
	One-way ANOVA (Tukey post hoc test)	NK Fold Expansion Over PBS in tumor	Control IC vs. F10 IC	ns	0.1103	S11B
	One-way ANOVA (Tukey post hoc test)	CD4+ T-EM Fold Expansion Over PBS in tumor	Control IC vs. F10 IC	ns	0.8637	S11B
	One-way ANOVA (Tukey post hoc test)	CD8+ T-MP Fold Expansion Over PBS in tumor	Control IC vs. F10 IC	ns	0.5161	S11B
	One-way ANOVA (Tukey post hoc test)	Treg Fold Expansion Over PBS in tumor	Control IC vs. F10 IC	ns	0.13	S11B
	One-way ANOVA (Tukey post hoc test)	NKT Fold Expansion Over PBS in tumor	Control IC vs. F10 IC	ns	0.6068	S11B
	One-way ANOVA (Tukey post hoc test)	gd T Fold Expansion Over PBS in tumor	Control IC vs. F10 IC	ns	0.3329	S11B
	One-way ANOVA (Tukey post hoc test)	CD4+ Tconv:Treg Expansion Ratio in spleen	F10 IC vs. Control IC	****	<0.0001	S11C
	One-way ANOVA (Tukey post hoc test)	CD4+ Tconv:Treg Expansion Ratio in spleen	F10 IC vs. PBS	*	0.0177	S11C
	One-way ANOVA (Tukey post hoc test)	CD4+ Tconv:Treg Expansion Ratio in spleen	Control IC vs. PBS	**	0.0028	S11C
	One-way ANOVA (Tukey post hoc test)	CD8+ T:Treg Expansion Ratio in spleen	F10 IC vs. Control IC	ns	0.5067	S11C
	One-way ANOVA (Tukey post hoc test)	CD8+ T:Treg Expansion Ratio in spleen	F10 IC vs. PBS	ns	0.0524	S11C
	One-way ANOVA (Tukey post hoc test)	CD8+ T:Treg Expansion Ratio in spleen	Control IC vs. PBS	ns	0.3267	S11C
	One-way ANOVA (Tukey post hoc test)	NK:Treg Expansion Ratio in spleen	F10 IC vs. Control IC	ns	0.8154	S11C
	One-way ANOVA (Tukey post hoc test)	NK:Treg Expansion Ratio in spleen	F10 IC vs. PBS	ns	0.6991	S11C
	One-way ANOVA (Tukey post hoc test)	NK:Treg Expansion Ratio in spleen	Control IC vs. PBS	ns	0.9772	S11C
	One-way ANOVA (Tukey post hoc test)	CD4+ T-EM:Treg Expansion Ratio in spleen	F10 IC vs. Control IC	ns	0.3346	S11C
	One-way ANOVA (Tukey post hoc test)	CD4+ T-EM:Treg Expansion Ratio in spleen	F10 IC vs. PBS	ns	0.0876	S11C
	One-way ANOVA (Tukey post hoc test)	CD4+ T-EM:Treg Expansion Ratio in spleen	Control IC vs. PBS	ns	0.6717	S11C
	One-way ANOVA (Tukey post hoc test)	CD8+ T-MP:Treg Expansion Ratio in spleen	F10 IC vs. Control IC	ns	0.0789	S11C
	One-way ANOVA (Tukey post hoc test)	CD8+ T-MP:Treg Expansion Ratio in spleen	F10 IC vs. PBS	**	0.0021	S11C
	One-way ANOVA (Tukey post hoc test)	CD8+ T-MP:Treg Expansion Ratio in spleen	Control IC vs. PBS	ns	0.1403	S11C
	One-way ANOVA (Tukey post hoc test)	NKT:Treg Expansion Ratio in spleen	F10 IC vs. Control IC	*	0.0258	S11C
	One-way ANOVA (Tukey post hoc test)	NKT:Treg Expansion Ratio in spleen	F10 IC vs. PBS	ns	0.3882	S11C
	One-way ANOVA (Tukey post hoc test)	NKT:Treg Expansion Ratio in spleen	Control IC vs. PBS	ns	0.2544	S11C
	One-way ANOVA (Tukey post hoc test)	gd T:Treg Expansion Ratio in spleen	F10 IC vs. Control IC	ns	0.9825	S11C
	One-way ANOVA (Tukey post hoc test)	gd T:Treg Expansion Ratio in spleen	F10 IC vs. PBS	ns	0.9536	S11C
	One-way ANOVA (Tukey post hoc test)	gd T:Treg Expansion Ratio in spleen	Control IC vs. PBS	ns	0.8849	S11C
	One-way ANOVA (Tukey post hoc test)	CD4+ Tconv:Treg Expansion Ratio in tumor	F10 IC vs. Control IC	ns	0.9405	S11D
	One-way ANOVA (Tukey post hoc test)	CD4+ Tconv:Treg Expansion Ratio in tumor	F10 IC vs. PBS	ns	0.8414	S11D
	One-way ANOVA (Tukey post hoc test)	CD4+ Tconv:Treg Expansion Ratio in tumor	Control IC vs. PBS	ns	0.6515	S11D
	One-way ANOVA (Tukey post hoc test)	CD8+ T:Treg Expansion Ratio in tumor	F10 IC vs. Control IC	ns	0.3665	S11D
	One-way ANOVA (Tukey post hoc test)	CD8+ T:Treg Expansion Ratio in tumor	F10 IC vs. PBS	ns	0.4689	S11D
	One-way ANOVA (Tukey post hoc test)	CD8+ T:Treg Expansion Ratio in tumor	Control IC vs. PBS	ns	0.9785	S11D
	One-way ANOVA (Tukey post hoc test)	NK:Treg Expansion Ratio in tumor	F10 IC vs. Control IC	ns	0.9534	S11D
	One-way ANOVA (Tukey post hoc test)	NK:Treg Expansion Ratio in tumor	F10 IC vs. PBS	*	0.0376	S11D
	One-way ANOVA (Tukey post hoc test)	NK:Treg Expansion Ratio in tumor	Control IC vs. PBS	*	0.0222	S11D
	One-way ANOVA (Tukey post hoc test)	CD4+ T-EM:Treg Expansion Ratio in tumor	F10 IC vs. Control IC	ns	0.9983	S11D
	One-way ANOVA (Tukey post hoc test)	CD4+ T-EM:Treg Expansion Ratio in tumor	F10 IC vs. PBS	ns	0.4658	S11D
	One-way ANOVA (Tukey post hoc test)	CD4+ T-EM:Treg Expansion Ratio in tumor	Control IC vs. PBS	ns	0.497	S11D
	One-way ANOVA (Tukey post hoc test)	CD8+ T-MP:Treg Expansion Ratioin in tumor	F10 IC vs. Control IC	ns	0.3888	S11D
	One-way ANOVA (Tukey post hoc test)	CD8+ T-MP:Treg Expansion Ratioin in tumor	F10 IC vs. PBS	ns	0.571	S11D
	One-way ANOVA (Tukey post hoc test)	CD8+ T-MP:Treg Expansion Ratioin in tumor	Control IC vs. PBS	ns	0.9416	S11D
	One-way ANOVA (Tukey post hoc test)	NKT:Treg Expansion Ratio in tumor	F10 IC vs. Control IC	ns	0.2838	S11D
	One-way ANOVA (Tukey post hoc test)	NKT:Treg Expansion Ratio in tumor	F10 IC vs. PBS	ns	0.2838	S11D
	One-way ANOVA (Tukey post hoc test)	NKT:Treg Expansion Ratio in tumor	Control IC vs. PBS	ns	>0.9999	S11D
	One-way ANOVA (Tukey post hoc test)	gd T:Treg Expansion Ratio in tumor	F10 IC vs. Control IC	ns	0.9631	S11D
	One-way ANOVA (Tukey post hoc test)	gd T:Treg Expansion Ratio in tumor	F10 IC vs. PBS	ns	0.6618	S11D
	One-way ANOVA (Tukey post hoc test)	gd T:Treg Expansion Ratio in tumor	Control IC vs. PBS	ns	0.5076	S11D
	Unpaired two-tailed t test	PD-1+ CD8+ T cell Fold Expansion Over PBS in spleen	Control IC vs. F10 IC	ns	0.4091	S11E
	Unpaired two-tailed t test	PD-1+ CD8+ T-MP Fold Expansion Over PBS in spleen	Control IC vs. F10 IC	ns	0.2081	S11E
	Unpaired two-tailed t test	PD-1+ CD8+ T cell Fold Expansion Over PBS in tumor	Control IC vs. F10 IC	ns	0.0985	S11F
	Unpaired two-tailed t test	PD-1+ CD8+ T-MP Fold Expansion Over PBS in tumor	Control IC vs. F10 IC	ns	0.1221	S11F
	One-way ANOVA (Tukey post hoc test)	CD4+ Tconv Fold Expansion Over PBS in spleen	Control IC vs. IL-2/602 Cx	*	0.0291	S12A
	One-way ANOVA (Tukey post hoc test)	CD4+ Tconv Fold Expansion Over PBS in spleen	Control IC vs. F10 IC	**	0.0027	S12A
	One-way ANOVA (Tukey post hoc test)	CD4+ Tconv Fold Expansion Over PBS in spleen	IL-2/602 Cx vs. F10 IC	ns	0.6006	S12A
	One-way ANOVA (Tukey post hoc test)	CD8+ T cell Fold Expansion Over PBS in spleen	Control IC vs. IL-2/602 Cx	ns	0.9682	S12A
	One-way ANOVA (Tukey post hoc test)	CD8+ T cell Fold Expansion Over PBS in spleen	Control IC vs. F10 IC	***	0.0003	S12A
	One-way ANOVA (Tukey post hoc test)	CD8+ T cell Fold Expansion Over PBS in spleen	IL-2/602 Cx vs. F10 IC	***	0.0003	S12A
	One-way ANOVA (Tukey post hoc test)	NK Fold Expansion Over PBS in spleen	Control IC vs. IL-2/602 Cx	ns	0.9407	S12A
	One-way ANOVA (Tukey post hoc test)	NK Fold Expansion Over PBS in spleen	Control IC vs. F10 IC	****	<0.0001	S12A
	One-way ANOVA (Tukey post hoc test)	NK Fold Expansion Over PBS in spleen	IL-2/602 Cx vs. F10 IC	****	<0.0001	S12A
	One-way ANOVA (Tukey post hoc test)	CD4+ T-EM Fold Expansion Over PBS in spleen	Control IC vs. IL-2/602 Cx	ns	0.8757	S12A
	One-way ANOVA (Tukey post hoc test)	CD4+ T-EM Fold Expansion Over PBS in spleen	Control IC vs. F10 IC	ns	0.9722	S12A
	One-way ANOVA (Tukey post hoc test)	CD4+ T-EM Fold Expansion Over PBS in spleen	IL-2/602 Cx vs. F10 IC	ns	0.7608	S12A
	One-way ANOVA (Tukey post hoc test)	CD8+ T-MP Fold Expansion Over PBS in spleen	Control IC vs. IL-2/602 Cx	ns	0.9743	S12A
	One-way ANOVA (Tukey post hoc test)	CD8+ T-MP Fold Expansion Over PBS in spleen	Control IC vs. F10 IC	***	0.0001	S12A
	One-way ANOVA (Tukey post hoc test)	CD8+ T-MP Fold Expansion Over PBS in spleen	IL-2/602 Cx vs. F10 IC	***	0.0001	S12A
	One-way ANOVA (Tukey post hoc test)	Treg Fold Expansion Over PBS in spleen	Control IC vs. IL-2/602 Cx	*	0.011	S12A
	One-way ANOVA (Tukey post hoc test)	Treg Fold Expansion Over PBS in spleen	Control IC vs. F10 IC	****	<0.0001	S12A
	One-way ANOVA (Tukey post hoc test)	Treg Fold Expansion Over PBS in spleen	IL-2/602 Cx vs. F10 IC	*	0.0158	S12A
	One-way ANOVA (Tukey post hoc test)	NKT Fold Expansion Over PBS in spleen	Control IC vs. IL-2/602 Cx	ns	0.99	S12A
	One-way ANOVA (Tukey post hoc test)	NKT Fold Expansion Over PBS in spleen	Control IC vs. F10 IC	***	0.0003	S12A
	One-way ANOVA (Tukey post hoc test)	NKT Fold Expansion Over PBS in spleen	IL-2/602 Cx vs. F10 IC	***	0.0003	S12A
	One-way ANOVA (Tukey post hoc test)	gd T Fold Expansion Over PBS in spleen	Control IC vs. IL-2/602 Cx	*	0.0496	S12A
	One-way ANOVA (Tukey post hoc test)	gd T Fold Expansion Over PBS in spleen	Control IC vs. F10 IC	ns	0.6196	S12A
	One-way ANOVA (Tukey post hoc test)	gd T Fold Expansion Over PBS in spleen	IL-2/602 Cx vs. F10 IC	**	0.0077	S12A
	One-way ANOVA (Tukey post hoc test)	CD4+ Tconv Fold Expansion Over PBS in tumor	Control IC vs. IL-2/602 Cx	ns	0.1808	S12B
	One-way ANOVA (Tukey post hoc test)	CD4+ Tconv Fold Expansion Over PBS in tumor	Control IC vs. F10 IC	ns	0.4611	S12B
	One-way ANOVA (Tukey post hoc test)	CD4+ Tconv Fold Expansion Over PBS in tumor	IL-2/602 Cx vs. F10 IC	*	0.0198	S12B
	One-way ANOVA (Tukey post hoc test)	CD8+ T cell Fold Expansion Over PBS in tumor	Control IC vs. IL-2/602 Cx	ns	0.6468	S12B
	One-way ANOVA (Tukey post hoc test)	CD8+ T cell Fold Expansion Over PBS in tumor	Control IC vs. F10 IC	ns	0.1874	S12B
	One-way ANOVA (Tukey post hoc test)	CD8+ T cell Fold Expansion Over PBS in tumor	IL-2/602 Cx vs. F10 IC	ns	0.6691	S12B
	One-way ANOVA (Tukey post hoc test)	NK Fold Expansion Over PBS in tumor	Control IC vs. IL-2/602 Cx	ns	0.3468	S12B
	One-way ANOVA (Tukey post hoc test)	NK Fold Expansion Over PBS in tumor	Control IC vs. F10 IC	*	0.0421	S12B
	One-way ANOVA (Tukey post hoc test)	NK Fold Expansion Over PBS in tumor	IL-2/602 Cx vs. F10 IC	ns	0.5873	S12B
	One-way ANOVA (Tukey post hoc test)	CD4+ T-EM Fold Expansion Over PBS in tumor	Control IC vs. IL-2/602 Cx	ns	0.1089	S12B
	One-way ANOVA (Tukey post hoc test)	CD4+ T-EM Fold Expansion Over PBS in tumor	Control IC vs. F10 IC	ns	0.7409	S12B
	One-way ANOVA (Tukey post hoc test)	CD4+ T-EM Fold Expansion Over PBS in tumor	IL-2/602 Cx vs. F10 IC	*	0.0274	S12B
	One-way ANOVA (Tukey post hoc test)	CD8+ T-MP Fold Expansion Over PBS in tumor	Control IC vs. IL-2/602 Cx	ns	0.5058	S12B
	One-way ANOVA (Tukey post hoc test)	CD8+ T-MP Fold Expansion Over PBS in tumor	Control IC vs. F10 IC	ns	0.3526	S12B
	One-way ANOVA (Tukey post hoc test)	CD8+ T-MP Fold Expansion Over PBS in tumor	IL-2/602 Cx vs. F10 IC	ns	0.9715	S12B
	One-way ANOVA (Tukey post hoc test)	Treg Fold Expansion Over PBS in tumor	Control IC vs. IL-2/602 Cx	**	0.0057	S12B
	One-way ANOVA (Tukey post hoc test)	Treg Fold Expansion Over PBS in tumor	Control IC vs. F10 IC	ns	0.1848	S12B
	One-way ANOVA (Tukey post hoc test)	Treg Fold Expansion Over PBS in tumor	IL-2/602 Cx vs. F10 IC	ns	0.1842	S12B
	One-way ANOVA (Tukey post hoc test)	NKT Fold Expansion Over PBS in tumor	Control IC vs. IL-2/602 Cx	ns	0.8537	S12B
	One-way ANOVA (Tukey post hoc test)	NKT Fold Expansion Over PBS in tumor	Control IC vs. F10 IC	ns	0.1904	S12B
	One-way ANOVA (Tukey post hoc test)	NKT Fold Expansion Over PBS in tumor	IL-2/602 Cx vs. F10 IC	ns	0.5068	S12B
	One-way ANOVA (Tukey post hoc test)	gd T Fold Expansion Over PBS in tumor	Control IC vs. IL-2/602 Cx	ns	0.0627	S12B
	One-way ANOVA (Tukey post hoc test)	gd T Fold Expansion Over PBS in tumor	Control IC vs. F10 IC	ns	0.5659	S12B
	One-way ANOVA (Tukey post hoc test)	gd T Fold Expansion Over PBS in tumor	IL-2/602 Cx vs. F10 IC	**	0.0095	S12B
	One-way ANOVA (Tukey post hoc test)	CD4+ Tconv:Treg Expansion Ratio in spleen	IL-2/602 Cx vs. F10 IC	ns	0.2746	S12C
	One-way ANOVA (Tukey post hoc test)	CD4+ Tconv:Treg Expansion Ratio in spleen	IL-2/602 Cx vs. Control IC	****	<0.0001	S12C
	One-way ANOVA (Tukey post hoc test)	CD4+ Tconv:Treg Expansion Ratio in spleen	IL-2/602 Cx vs. PBS	****	<0.0001	S12C
	One-way ANOVA (Tukey post hoc test)	CD4+ Tconv:Treg Expansion Ratio in spleen	F10 IC vs. Control IC	****	<0.0001	S12C
	One-way ANOVA (Tukey post hoc test)	CD4+ Tconv:Treg Expansion Ratio in spleen	F10 IC vs. PBS	****	<0.0001	S12C
	One-way ANOVA (Tukey post hoc test)	CD4+ Tconv:Treg Expansion Ratio in spleen	Control IC vs. PBS	*	0.0198	S12C
	One-way ANOVA (Tukey post hoc test)	CD8+ T:Treg Expansion Ratio in spleen	IL-2/602 Cx vs. F10 IC	**	0.0032	S12C
	One-way ANOVA (Tukey post hoc test)	CD8+ T:Treg Expansion Ratio in spleen	IL-2/602 Cx vs. Control IC	*	0.0283	S12C
	One-way ANOVA (Tukey post hoc test)	CD8+ T:Treg Expansion Ratio in spleen	IL-2/602 Cx vs. PBS	ns	0.9177	S12C
	One-way ANOVA (Tukey post hoc test)	CD8+ T:Treg Expansion Ratio in spleen	F10 IC vs. Control IC	ns	0.7542	S12C
	One-way ANOVA (Tukey post hoc test)	CD8+ T:Treg Expansion Ratio in spleen	F10 IC vs. PBS	*	0.0148	S12C
	One-way ANOVA (Tukey post hoc test)	CD8+ T:Treg Expansion Ratio in spleen	Control IC vs. PBS	ns	0.1113	S12C
	One-way ANOVA (Tukey post hoc test)	NK:Treg Expansion Ratio in spleen	IL-2/602 Cx vs. F10 IC	****	<0.0001	S12C
	One-way ANOVA (Tukey post hoc test)	NK:Treg Expansion Ratio in spleen	IL-2/602 Cx vs. Control IC	ns	0.2666	S12C
	One-way ANOVA (Tukey post hoc test)	NK:Treg Expansion Ratio in spleen	IL-2/602 Cx vs. PBS	ns	0.8647	S12C
	One-way ANOVA (Tukey post hoc test)	NK:Treg Expansion Ratio in spleen	F10 IC vs. Control IC	****	<0.0001	S12C
	One-way ANOVA (Tukey post hoc test)	NK:Treg Expansion Ratio in spleen	F10 IC vs. PBS	****	<0.0001	S12C
	One-way ANOVA (Tukey post hoc test)	NK:Treg Expansion Ratio in spleen	Control IC vs. PBS	ns	0.7098	S12C
	One-way ANOVA (Tukey post hoc test)	CD4+ T-EM:Treg Expansion Ratio in spleen	IL-2/602 Cx vs. F10 IC	ns	0.9635	S12C
	One-way ANOVA (Tukey post hoc test)	CD4+ T-EM:Treg Expansion Ratio in spleen	IL-2/602 Cx vs. Control IC	*	0.0178	S12C
	One-way ANOVA (Tukey post hoc test)	CD4+ T-EM:Treg Expansion Ratio in spleen	IL-2/602 Cx vs. PBS	ns	0.8438	S12C
	One-way ANOVA (Tukey post hoc test)	CD4+ T-EM:Treg Expansion Ratio in spleen	F10 IC vs. Control IC	**	0.0042	S12C
	One-way ANOVA (Tukey post hoc test)	CD4+ T-EM:Treg Expansion Ratio in spleen	F10 IC vs. PBS	ns	0.5551	S12C
	One-way ANOVA (Tukey post hoc test)	CD4+ T-EM:Treg Expansion Ratio in spleen	Control IC vs. PBS	ns	0.1069	S12C
	One-way ANOVA (Tukey post hoc test)	CD8+ T-MP:Treg Expansion Ratio in spleen	IL-2/602 Cx vs. F10 IC	****	<0.0001	S12C
	One-way ANOVA (Tukey post hoc test)	CD8+ T-MP:Treg Expansion Ratio in spleen	IL-2/602 Cx vs. Control IC	ns	0.321	S12C
	One-way ANOVA (Tukey post hoc test)	CD8+ T-MP:Treg Expansion Ratio in spleen	IL-2/602 Cx vs. PBS	ns	0.9986	S12C
	One-way ANOVA (Tukey post hoc test)	CD8+ T-MP:Treg Expansion Ratio in spleen	F10 IC vs. Control IC	***	0.0002	S12C
	One-way ANOVA (Tukey post hoc test)	CD8+ T-MP:Treg Expansion Ratio in spleen	F10 IC vs. PBS	****	<0.0001	S12C
	One-way ANOVA (Tukey post hoc test)	CD8+ T-MP:Treg Expansion Ratio in spleen	Control IC vs. PBS	ns	0.2502	S12C
	One-way ANOVA (Tukey post hoc test)	NKT:Treg Expansion Ratio in spleen	IL-2/602 Cx vs. F10 IC	****	<0.0001	S12C
	One-way ANOVA (Tukey post hoc test)	NKT:Treg Expansion Ratio in spleen	IL-2/602 Cx vs. Control IC	ns	0.8461	S12C
	One-way ANOVA (Tukey post hoc test)	NKT:Treg Expansion Ratio in spleen	IL-2/602 Cx vs. PBS	ns	>0.9999	S12C
	One-way ANOVA (Tukey post hoc test)	NKT:Treg Expansion Ratio in spleen	F10 IC vs. Control IC	***	0.0002	S12C
	One-way ANOVA (Tukey post hoc test)	NKT:Treg Expansion Ratio in spleen	F10 IC vs. PBS	****	<0.0001	S12C
	One-way ANOVA (Tukey post hoc test)	NKT:Treg Expansion Ratio in spleen	Control IC vs. PBS	ns	0.8297	S12C
	One-way ANOVA (Tukey post hoc test)	gd T:Treg Expansion Ratio in spleen	IL-2/602 Cx vs. F10 IC	ns	0.7244	S12C
	One-way ANOVA (Tukey post hoc test)	gd T:Treg Expansion Ratio in spleen	IL-2/602 Cx vs. Control IC	**	0.0012	S12C
	One-way ANOVA (Tukey post hoc test)	gd T:Treg Expansion Ratio in spleen	IL-2/602 Cx vs. PBS	ns	>0.9999	S12C
	One-way ANOVA (Tukey post hoc test)	gd T:Treg Expansion Ratio in spleen	F10 IC vs. Control IC	*	0.0107	S12C
	One-way ANOVA (Tukey post hoc test)	gd T:Treg Expansion Ratio in spleen	F10 IC vs. PBS	ns	0.7367	S12C
	One-way ANOVA (Tukey post hoc test)	gd T:Treg Expansion Ratio in spleen	Control IC vs. PBS	**	0.0013	S12C
	One-way ANOVA (Tukey post hoc test)	CD4+ Tconv:Treg Expansion Ratio in tumor	IL-2/602 Cx vs. F10 IC	ns	0.996	S12D
	One-way ANOVA (Tukey post hoc test)	CD4+ Tconv:Treg Expansion Ratio in tumor	IL-2/602 Cx vs. Control IC	ns	0.2248	S12D
	One-way ANOVA (Tukey post hoc test)	CD4+ Tconv:Treg Expansion Ratio in tumor	IL-2/602 Cx vs. PBS	ns	0.1343	S12D
	One-way ANOVA (Tukey post hoc test)	CD4+ Tconv:Treg Expansion Ratio in tumor	F10 IC vs. Control IC	ns	0.13	S12D
	One-way ANOVA (Tukey post hoc test)	CD4+ Tconv:Treg Expansion Ratio in tumor	F10 IC vs. PBS	ns	0.0742	S12D
	One-way ANOVA (Tukey post hoc test)	CD4+ Tconv:Treg Expansion Ratio in tumor	Control IC vs. PBS	ns	0.9808	S12D
	One-way ANOVA (Tukey post hoc test)	CD8+ T:Treg Expansion Ratio in tumor	IL-2/602 Cx vs. F10 IC	ns	0.9948	S12D
	One-way ANOVA (Tukey post hoc test)	CD8+ T:Treg Expansion Ratio in tumor	IL-2/602 Cx vs. Control IC	***	0.0003	S12D
	One-way ANOVA (Tukey post hoc test)	CD8+ T:Treg Expansion Ratio in tumor	IL-2/602 Cx vs. PBS	ns	0.9281	S12D
	One-way ANOVA (Tukey post hoc test)	CD8+ T:Treg Expansion Ratio in tumor	F10 IC vs. Control IC	***	0.0003	S12D
	One-way ANOVA (Tukey post hoc test)	CD8+ T:Treg Expansion Ratio in tumor	F10 IC vs. PBS	ns	0.9795	S12D
	One-way ANOVA (Tukey post hoc test)	CD8+ T:Treg Expansion Ratio in tumor	Control IC vs. PBS	**	0.0011	S12D
	One-way ANOVA (Tukey post hoc test)	NK:Treg Expansion Ratio in tumor	IL-2/602 Cx vs. F10 IC	*	0.0403	S12D
	One-way ANOVA (Tukey post hoc test)	NK:Treg Expansion Ratio in tumor	IL-2/602 Cx vs. Control IC	ns	0.6512	S12D
	One-way ANOVA (Tukey post hoc test)	NK:Treg Expansion Ratio in tumor	IL-2/602 Cx vs. PBS	ns	0.7844	S12D
	One-way ANOVA (Tukey post hoc test)	NK:Treg Expansion Ratio in tumor	F10 IC vs. Control IC	ns	0.2645	S12D
	One-way ANOVA (Tukey post hoc test)	NK:Treg Expansion Ratio in tumor	F10 IC vs. PBS	ns	0.2123	S12D
	One-way ANOVA (Tukey post hoc test)	NK:Treg Expansion Ratio in tumor	Control IC vs. PBS	ns	0.9966	S12D
	One-way ANOVA (Tukey post hoc test)	CD4+ T-EM:Treg Expansion Ratio in tumor	IL-2/602 Cx vs. F10 IC	ns	0.9011	S12D
	One-way ANOVA (Tukey post hoc test)	CD4+ T-EM:Treg Expansion Ratio in tumor	IL-2/602 Cx vs. Control IC	**	0.0014	S12D
	One-way ANOVA (Tukey post hoc test)	CD4+ T-EM:Treg Expansion Ratio in tumor	IL-2/602 Cx vs. PBS	ns	0.4501	S12D
	One-way ANOVA (Tukey post hoc test)	CD4+ T-EM:Treg Expansion Ratio in tumor	F10 IC vs. Control IC	***	0.0002	S12D
	One-way ANOVA (Tukey post hoc test)	CD4+ T-EM:Treg Expansion Ratio in tumor	F10 IC vs. PBS	ns	0.1408	S12D
	One-way ANOVA (Tukey post hoc test)	CD4+ T-EM:Treg Expansion Ratio in tumor	Control IC vs. PBS	*	0.0487	S12D
	One-way ANOVA (Tukey post hoc test)	CD8+ T-MP:Treg Expansion Ratioin in tumor	IL-2/602 Cx vs. F10 IC	ns	0.129	S12D
	One-way ANOVA (Tukey post hoc test)	CD8+ T-MP:Treg Expansion Ratioin in tumor	IL-2/602 Cx vs. Control IC	*	0.024	S12D
	One-way ANOVA (Tukey post hoc test)	CD8+ T-MP:Treg Expansion Ratioin in tumor	IL-2/602 Cx vs. PBS	ns	0.9356	S12D
	One-way ANOVA (Tukey post hoc test)	CD8+ T-MP:Treg Expansion Ratioin in tumor	F10 IC vs. Control IC	ns	0.8287	S12D
	One-way ANOVA (Tukey post hoc test)	CD8+ T-MP:Treg Expansion Ratioin in tumor	F10 IC vs. PBS	ns	0.3517	S12D
	One-way ANOVA (Tukey post hoc test)	CD8+ T-MP:Treg Expansion Ratioin in tumor	Control IC vs. PBS	ns	0.0859	S12D
	One-way ANOVA (Tukey post hoc test)	NKT:Treg Expansion Ratio in tumor	IL-2/602 Cx vs. F10 IC	ns	0.1975	S12D
	One-way ANOVA (Tukey post hoc test)	NKT:Treg Expansion Ratio in tumor	IL-2/602 Cx vs. Control IC	ns	0.3226	S12D
	One-way ANOVA (Tukey post hoc test)	NKT:Treg Expansion Ratio in tumor	IL-2/602 Cx vs. PBS	ns	>0.9999	S12D
	One-way ANOVA (Tukey post hoc test)	NKT:Treg Expansion Ratio in tumor	F10 IC vs. Control IC	ns	0.9861	S12D
	One-way ANOVA (Tukey post hoc test)	NKT:Treg Expansion Ratio in tumor	F10 IC vs. PBS	ns	0.183	S12D
	One-way ANOVA (Tukey post hoc test)	NKT:Treg Expansion Ratio in tumor	Control IC vs. PBS	ns	0.3094	S12D
	One-way ANOVA (Tukey post hoc test)	gd T:Treg Expansion Ratio in tumor	IL-2/602 Cx vs. F10 IC	ns	0.9972	S12D
	One-way ANOVA (Tukey post hoc test)	gd T:Treg Expansion Ratio in tumor	IL-2/602 Cx vs. Control IC	**	0.0011	S12D
	One-way ANOVA (Tukey post hoc test)	gd T:Treg Expansion Ratio in tumor	IL-2/602 Cx vs. PBS	ns	0.933	S12D
	One-way ANOVA (Tukey post hoc test)	gd T:Treg Expansion Ratio in tumor	F10 IC vs. Control IC	***	0.0002	S12D
	One-way ANOVA (Tukey post hoc test)	gd T:Treg Expansion Ratio in tumor	F10 IC vs. PBS	ns	0.8289	S12D
	One-way ANOVA (Tukey post hoc test)	gd T:Treg Expansion Ratio in tumor	Control IC vs. PBS	**	0.0029	S12D
	One-way ANOVA (Tukey post hoc test)	PD-1+ CD8+ T cell Fold Expansion Over PBS in spleen	IL-2/602 Cx vs. F10 IC	*	0.017	S12E
	One-way ANOVA (Tukey post hoc test)	PD-1+ CD8+ T cell Fold Expansion Over PBS in spleen	IL-2/602 Cx vs. Control IC	ns	0.4848	S12E
	One-way ANOVA (Tukey post hoc test)	PD-1+ CD8+ T cell Fold Expansion Over PBS in spleen	F10 IC vs. Control IC	ns	0.1414	S12E
	One-way ANOVA (Tukey post hoc test)	PD-1+ CD8+ T-MP Fold Expansion Over PBS in spleen	IL-2/602 Cx vs. F10 IC	***	0.0008	S12E
	One-way ANOVA (Tukey post hoc test)	PD-1+ CD8+ T-MP Fold Expansion Over PBS in spleen	IL-2/602 Cx vs. Control IC	ns	0.9734	S12E
	One-way ANOVA (Tukey post hoc test)	PD-1+ CD8+ T-MP Fold Expansion Over PBS in spleen	F10 IC vs. Control IC	***	0.0009	S12E
	One-way ANOVA (Tukey post hoc test)	PD-1+ CD8+ T cell Fold Expansion Over PBS in tumor	IL-2/602 Cx vs. F10 IC	ns	0.6274	S12F
	One-way ANOVA (Tukey post hoc test)	PD-1+ CD8+ T cell Fold Expansion Over PBS in tumor	IL-2/602 Cx vs. Control IC	ns	0.5925	S12F
	One-way ANOVA (Tukey post hoc test)	PD-1+ CD8+ T cell Fold Expansion Over PBS in tumor	F10 IC vs. Control IC	ns	0.1419	S12F
	One-way ANOVA (Tukey post hoc test)	PD-1+ CD8+ T-MP Fold Expansion Over PBS in tumor	IL-2/602 Cx vs. F10 IC	ns	0.9319	S12F
	One-way ANOVA (Tukey post hoc test)	PD-1+ CD8+ T-MP Fold Expansion Over PBS in tumor	IL-2/602 Cx vs. Control IC	ns	0.6223	S12F
	One-way ANOVA (Tukey post hoc test)	PD-1+ CD8+ T-MP Fold Expansion Over PBS in tumor	F10 IC vs. Control IC	ns	0.3866	S12F
	One-way ANOVA (Tukey post hoc test)	Tumor-bearing C57BL/6 IL-1a	PBS vs. IL-2/602 Cx	ns	0.9243	S13A
	One-way ANOVA (Tukey post hoc test)	Tumor-bearing C57BL/6 IL-1a	PBS vs. F10 IC	ns	0.6852	S13A
	One-way ANOVA (Tukey post hoc test)	Tumor-bearing C57BL/6 IL-1a	PBS vs. Control IC	ns	0.9786	S13A
	One-way ANOVA (Tukey post hoc test)	Tumor-bearing C57BL/6 IL-1a	IL-2/602 Cx vs. F10 IC	ns	0.965	S13A
	One-way ANOVA (Tukey post hoc test)	Tumor-bearing C57BL/6 IL-1a	IL-2/602 Cx vs. Control IC	ns	0.9944	S13A
	One-way ANOVA (Tukey post hoc test)	Tumor-bearing C57BL/6 IL-1a	F10 IC vs. Control IC	ns	0.8766	S13A
	One-way ANOVA (Tukey post hoc test)	Tumor-bearing C57BL/6 IL-1b	PBS vs. IL-2/602 Cx	*	0.0494	S13A
	One-way ANOVA (Tukey post hoc test)	Tumor-bearing C57BL/6 IL-1b	PBS vs. F10 IC	ns	>0.9999	S13A
	One-way ANOVA (Tukey post hoc test)	Tumor-bearing C57BL/6 IL-1b	PBS vs. Control IC	ns	0.9987	S13A
	One-way ANOVA (Tukey post hoc test)	Tumor-bearing C57BL/6 IL-1b	IL-2/602 Cx vs. F10 IC	*	0.045	S13A
	One-way ANOVA (Tukey post hoc test)	Tumor-bearing C57BL/6 IL-1b	IL-2/602 Cx vs. Control IC	ns	0.0546	S13A
	One-way ANOVA (Tukey post hoc test)	Tumor-bearing C57BL/6 IL-1b	F10 IC vs. Control IC	ns	0.9997	S13A
	One-way ANOVA (Tukey post hoc test)	Tumor-bearing C57BL/6 IL-6	PBS vs. IL-2/602 Cx	ns	0.4761	S13A
	One-way ANOVA (Tukey post hoc test)	Tumor-bearing C57BL/6 IL-6	PBS vs. F10 IC	ns	0.3113	S13A
	One-way ANOVA (Tukey post hoc test)	Tumor-bearing C57BL/6 IL-6	PBS vs. Control IC	ns	0.3567	S13A
	One-way ANOVA (Tukey post hoc test)	Tumor-bearing C57BL/6 IL-6	IL-2/602 Cx vs. F10 IC	ns	0.9938	S13A
	One-way ANOVA (Tukey post hoc test)	Tumor-bearing C57BL/6 IL-6	IL-2/602 Cx vs. Control IC	ns	0.9984	S13A
	One-way ANOVA (Tukey post hoc test)	Tumor-bearing C57BL/6 IL-6	F10 IC vs. Control IC	ns	0.9997	S13A
	One-way ANOVA (Tukey post hoc test)	Tumor-bearing C57BL/6 IL-10	PBS vs. IL-2/602 Cx	ns	>0.9999	S13A
	One-way ANOVA (Tukey post hoc test)	Tumor-bearing C57BL/6 IL-10	PBS vs. F10 IC	ns	0.9482	S13A
	One-way ANOVA (Tukey post hoc test)	Tumor-bearing C57BL/6 IL-10	PBS vs. Control IC	ns	0.9369	S13A
	One-way ANOVA (Tukey post hoc test)	Tumor-bearing C57BL/6 IL-10	IL-2/602 Cx vs. F10 IC	ns	0.9434	S13A
	One-way ANOVA (Tukey post hoc test)	Tumor-bearing C57BL/6 IL-10	IL-2/602 Cx vs. Control IC	ns	0.942	S13A
	One-way ANOVA (Tukey post hoc test)	Tumor-bearing C57BL/6 IL-10	F10 IC vs. Control IC	ns	0.6536	S13A
	One-way ANOVA (Tukey post hoc test)	Tumor-bearing C57BL/6 IL-12 p70	PBS vs. IL-2/602 Cx	ns	0.882	S13A
	One-way ANOVA (Tukey post hoc test)	Tumor-bearing C57BL/6 IL-12 p70	PBS vs. F10 IC	ns	0.6951	S13A
	One-way ANOVA (Tukey post hoc test)	Tumor-bearing C57BL/6 IL-12 p70	PBS vs. Control IC	ns	0.6951	S13A
	One-way ANOVA (Tukey post hoc test)	Tumor-bearing C57BL/6 IL-12 p70	IL-2/602 Cx vs. F10 IC	ns	0.9868	S13A
	One-way ANOVA (Tukey post hoc test)	Tumor-bearing C57BL/6 IL-12 p70	IL-2/602 Cx vs. Control IC	ns	0.9868	S13A
	One-way ANOVA (Tukey post hoc test)	Tumor-bearing C57BL/6 IL-12 p70	F10 IC vs. Control IC	ns	>0.9999	S13A
	One-way ANOVA (Tukey post hoc test)	Tumor-bearing C57BL/6 IL-17A	PBS vs. IL-2/602 Cx	ns	0.5704	S13A
	One-way ANOVA (Tukey post hoc test)	Tumor-bearing C57BL/6 IL-17A	PBS vs. F10 IC	ns	0.1507	S13A
	One-way ANOVA (Tukey post hoc test)	Tumor-bearing C57BL/6 IL-17A	PBS vs. Control IC	ns	0.1369	S13A
	One-way ANOVA (Tukey post hoc test)	Tumor-bearing C57BL/6 IL-17A	IL-2/602 Cx vs. F10 IC	ns	0.8247	S13A
	One-way ANOVA (Tukey post hoc test)	Tumor-bearing C57BL/6 IL-17A	IL-2/602 Cx vs. Control IC	ns	0.7979	S13A
	One-way ANOVA (Tukey post hoc test)	Tumor-bearing C57BL/6 IL-17A	F10 IC vs. Control IC	ns	>0.9999	S13A
	One-way ANOVA (Tukey post hoc test)	Tumor-bearing C57BL/6 IL-23	PBS vs. IL-2/602 Cx	ns	0.8409	S13A
	One-way ANOVA (Tukey post hoc test)	Tumor-bearing C57BL/6 IL-23	PBS vs. F10 IC	ns	0.4517	S13A
	One-way ANOVA (Tukey post hoc test)	Tumor-bearing C57BL/6 IL-23	PBS vs. Control IC	ns	0.9465	S13A
	One-way ANOVA (Tukey post hoc test)	Tumor-bearing C57BL/6 IL-23	IL-2/602 Cx vs. F10 IC	ns	0.9157	S13A
	One-way ANOVA (Tukey post hoc test)	Tumor-bearing C57BL/6 IL-23	IL-2/602 Cx vs. Control IC	ns	0.9892	S13A
	One-way ANOVA (Tukey post hoc test)	Tumor-bearing C57BL/6 IL-23	F10 IC vs. Control IC	ns	0.7525	S13A
	One-way ANOVA (Tukey post hoc test)	Tumor-bearing C57BL/6 IL-27	PBS vs. IL-2/602 Cx	ns	0.8751	S13A
	One-way ANOVA (Tukey post hoc test)	Tumor-bearing C57BL/6 IL-27	PBS vs. F10 IC	ns	0.6697	S13A
	One-way ANOVA (Tukey post hoc test)	Tumor-bearing C57BL/6 IL-27	PBS vs. Control IC	ns	0.5874	S13A
	One-way ANOVA (Tukey post hoc test)	Tumor-bearing C57BL/6 IL-27	IL-2/602 Cx vs. F10 IC	ns	0.2491	S13A
	One-way ANOVA (Tukey post hoc test)	Tumor-bearing C57BL/6 IL-27	IL-2/602 Cx vs. Control IC	ns	0.199	S13A
	One-way ANOVA (Tukey post hoc test)	Tumor-bearing C57BL/6 IL-27	F10 IC vs. Control IC	ns	0.999	S13A
	One-way ANOVA (Tukey post hoc test)	Tumor-bearing C57BL/6 IFN-b	PBS vs. IL-2/602 Cx	ns	0.9647	S13A
	One-way ANOVA (Tukey post hoc test)	Tumor-bearing C57BL/6 IFN-b	PBS vs. F10 IC	ns	0.9889	S13A
	One-way ANOVA (Tukey post hoc test)	Tumor-bearing C57BL/6 IFN-b	PBS vs. Control IC	ns	0.6973	S13A
	One-way ANOVA (Tukey post hoc test)	Tumor-bearing C57BL/6 IFN-b	IL-2/602 Cx vs. F10 IC	ns	0.8521	S13A
	One-way ANOVA (Tukey post hoc test)	Tumor-bearing C57BL/6 IFN-b	IL-2/602 Cx vs. Control IC	ns	0.9295	S13A
	One-way ANOVA (Tukey post hoc test)	Tumor-bearing C57BL/6 IFN-b	F10 IC vs. Control IC	ns	0.4741	S13A
	One-way ANOVA (Tukey post hoc test)	Tumor-bearing C57BL/6 IFN-g	PBS vs. IL-2/602 Cx	ns	0.5642	S13A
	One-way ANOVA (Tukey post hoc test)	Tumor-bearing C57BL/6 IFN-g	PBS vs. F10 IC	ns	0.9955	S13A
	One-way ANOVA (Tukey post hoc test)	Tumor-bearing C57BL/6 IFN-g	PBS vs. Control IC	*	0.0433	S13A
	One-way ANOVA (Tukey post hoc test)	Tumor-bearing C57BL/6 IFN-g	IL-2/602 Cx vs. F10 IC	ns	0.6739	S13A
	One-way ANOVA (Tukey post hoc test)	Tumor-bearing C57BL/6 IFN-g	IL-2/602 Cx vs. Control IC	ns	0.4647	S13A
	One-way ANOVA (Tukey post hoc test)	Tumor-bearing C57BL/6 IFN-g	F10 IC vs. Control IC	ns	0.0561	S13A
	One-way ANOVA (Tukey post hoc test)	Tumor-bearing C57BL/6 TNF-a	PBS vs. IL-2/602 Cx	ns	0.1667	S13A
	One-way ANOVA (Tukey post hoc test)	Tumor-bearing C57BL/6 TNF-a	PBS vs. F10 IC	ns	0.9997	S13A
	One-way ANOVA (Tukey post hoc test)	Tumor-bearing C57BL/6 TNF-a	PBS vs. Control IC	ns	0.9761	S13A
	One-way ANOVA (Tukey post hoc test)	Tumor-bearing C57BL/6 TNF-a	IL-2/602 Cx vs. F10 IC	ns	0.1214	S13A
	One-way ANOVA (Tukey post hoc test)	Tumor-bearing C57BL/6 TNF-a	IL-2/602 Cx vs. Control IC	ns	0.2875	S13A
	One-way ANOVA (Tukey post hoc test)	Tumor-bearing C57BL/6 TNF-a	F10 IC vs. Control IC	ns	0.9524	S13A
	One-way ANOVA (Tukey post hoc test)	Tumor-bearing C57BL/6 GM-CSF	PBS vs. IL-2/602 Cx	ns	0.7324	S13A
	One-way ANOVA (Tukey post hoc test)	Tumor-bearing C57BL/6 GM-CSF	PBS vs. F10 IC	ns	0.6874	S13A
	One-way ANOVA (Tukey post hoc test)	Tumor-bearing C57BL/6 GM-CSF	PBS vs. Control IC	ns	0.9831	S13A
	One-way ANOVA (Tukey post hoc test)	Tumor-bearing C57BL/6 GM-CSF	IL-2/602 Cx vs. F10 IC	ns	>0.9999	S13A
	One-way ANOVA (Tukey post hoc test)	Tumor-bearing C57BL/6 GM-CSF	IL-2/602 Cx vs. Control IC	ns	0.8928	S13A
	One-way ANOVA (Tukey post hoc test)	Tumor-bearing C57BL/6 GM-CSF	F10 IC vs. Control IC	ns	0.8641	S13A
	One-way ANOVA (Tukey post hoc test)	Tumor-bearing C57BL/6 MCP-1	PBS vs. IL-2/602 Cx	ns	0.1914	S13A
	One-way ANOVA (Tukey post hoc test)	Tumor-bearing C57BL/6 MCP-1	PBS vs. F10 IC	ns	>0.9999	S13A
	One-way ANOVA (Tukey post hoc test)	Tumor-bearing C57BL/6 MCP-1	PBS vs. Control IC	ns	0.9869	S13A
	One-way ANOVA (Tukey post hoc test)	Tumor-bearing C57BL/6 MCP-1	IL-2/602 Cx vs. F10 IC	ns	0.1492	S13A
	One-way ANOVA (Tukey post hoc test)	Tumor-bearing C57BL/6 MCP-1	IL-2/602 Cx vs. Control IC	ns	0.2896	S13A
	One-way ANOVA (Tukey post hoc test)	Tumor-bearing C57BL/6 MCP-1	F10 IC vs. Control IC	ns	0.9758	S13A
	One-way ANOVA (Tukey post hoc test)	Tumor-bearing C57BL/6 AST	PBS vs. IL-2/602 Cx	ns	0.7296	S13B
	One-way ANOVA (Tukey post hoc test)	Tumor-bearing C57BL/6 AST	PBS vs. F10 IC	ns	0.9061	S13B
	One-way ANOVA (Tukey post hoc test)	Tumor-bearing C57BL/6 AST	PBS vs. Control IC	ns	0.1927	S13B
	One-way ANOVA (Tukey post hoc test)	Tumor-bearing C57BL/6 AST	IL-2/602 Cx vs. F10 IC	ns	0.9772	S13B
	One-way ANOVA (Tukey post hoc test)	Tumor-bearing C57BL/6 AST	IL-2/602 Cx vs. Control IC	ns	0.7527	S13B
	One-way ANOVA (Tukey post hoc test)	Tumor-bearing C57BL/6 AST	F10 IC vs. Control IC	ns	0.4786	S13B
	One-way ANOVA (Tukey post hoc test)	Tumor-bearing C57BL/6 ALT	PBS vs. IL-2/602 Cx	ns	0.1256	S13B
	One-way ANOVA (Tukey post hoc test)	Tumor-bearing C57BL/6 ALT	PBS vs. F10 IC	ns	0.9969	S13B
	One-way ANOVA (Tukey post hoc test)	Tumor-bearing C57BL/6 ALT	PBS vs. Control IC	ns	0.4593	S13B
	One-way ANOVA (Tukey post hoc test)	Tumor-bearing C57BL/6 ALT	IL-2/602 Cx vs. F10 IC	ns	0.1558	S13B
	One-way ANOVA (Tukey post hoc test)	Tumor-bearing C57BL/6 ALT	IL-2/602 Cx vs. Control IC	ns	0.8004	S13B
	One-way ANOVA (Tukey post hoc test)	Tumor-bearing C57BL/6 ALT	F10 IC vs. Control IC	ns	0.5491	S13B
	One-way ANOVA (Tukey post hoc test)	Tumor-bearing C57BL/6 Albumin	PBS vs. IL-2/602 Cx	ns	0.8676	S13B
	One-way ANOVA (Tukey post hoc test)	Tumor-bearing C57BL/6 Albumin	PBS vs. F10 IC	ns	0.6968	S13B
	One-way ANOVA (Tukey post hoc test)	Tumor-bearing C57BL/6 Albumin	PBS vs. Control IC	ns	0.9971	S13B
	One-way ANOVA (Tukey post hoc test)	Tumor-bearing C57BL/6 Albumin	IL-2/602 Cx vs. F10 IC	ns	0.9907	S13B
	One-way ANOVA (Tukey post hoc test)	Tumor-bearing C57BL/6 Albumin	IL-2/602 Cx vs. Control IC	ns	0.9313	S13B
	One-way ANOVA (Tukey post hoc test)	Tumor-bearing C57BL/6 Albumin	F10 IC vs. Control IC	ns	0.7884	S13B
	One-way ANOVA (Tukey post hoc test)	Tumor-bearing C57BL/6 Bilirubin	PBS vs. IL-2/602 Cx	*	0.0409	S13B
	One-way ANOVA (Tukey post hoc test)	Tumor-bearing C57BL/6 Bilirubin	PBS vs. F10 IC	ns	0.0647	S13B
	One-way ANOVA (Tukey post hoc test)	Tumor-bearing C57BL/6 Bilirubin	PBS vs. Control IC	ns	0.9969	S13B
	One-way ANOVA (Tukey post hoc test)	Tumor-bearing C57BL/6 Bilirubin	IL-2/602 Cx vs. F10 IC	ns	0.9875	S13B
	One-way ANOVA (Tukey post hoc test)	Tumor-bearing C57BL/6 Bilirubin	IL-2/602 Cx vs. Control IC	*	0.0207	S13B
	One-way ANOVA (Tukey post hoc test)	Tumor-bearing C57BL/6 Bilirubin	F10 IC vs. Control IC	*	0.033	S13B
