# Supplementary material for: Engineered cytokine/antibody fusion proteins improve IL-2 delivery to pro-inflammatory cells and promote antitumor activity
Source: JCI Insight. 2024 Sep 24;9(18):e173469. doi: 10.1172/jci.insight.173469 (PMC11457862; doi:10.1172/jci.insight.173469)
Supplement: Supporting data values [file jciinsight-9-173469-s263.xlsx]

## Sheet: Fig. 1C
602 IC LN10	602 IC LN15	602 IC LN25	602 IC LN35
0.001163	0	0	0
0.022065	-0.007548	-0.028087	0.27586
0.021473	-0.007249	-0.026789	0.275884
0.021129	-0.00657	-0.025615	0.276564
0.020494	-0.00621	-0.024174	0.27672
0.020027	-0.006417	-0.022293	0.276001
0.019864	-0.006039	-0.020883	0.275574
0.019503	-0.005518	-0.019837	0.275545
0.01926	-0.005875	-0.019133	0.275564
0.019121	-0.005935	-0.018143	0.275086
0.01848	-0.005586	-0.016858	0.274712
0.017953	-0.005581	-0.015953	0.274497
0.017522	-0.005424	-0.014602	0.274334
0.016826	-0.005098	-0.013274	0.274161
0.016384	-0.005132	-0.011906	0.274059
0.016074	-0.005618	-0.010783	0.27414
0.015758	-0.005885	-0.010061	0.273941
0.015285	-0.005775	-0.008731	0.273829
0.014708	-0.005684	-0.006741	0.273344
0.014181	-0.005123	-0.005049	0.272442
0.014086	-0.004404	-0.003593	0.271462
0.013884	-0.004014	-0.00208	0.271461
0.013071	-0.003831	-0.001127	0.271702
0.012219	-0.003797	3.1e-05	0.271642
0.011682	-0.003655	0.001157	0.271596
0.01117	-0.003591	0.002169	0.27098
0.010684	-0.00364	0.003633	0.270387
0.010348	-0.003714	0.004897	0.269822
0.009714	-0.003711	0.006356	0.268969
0.008976	-0.003739	0.007798	0.268367
0.008354	-0.003811	0.009105	0.267603
0.007356	-0.003777	0.010241	0.266993
0.006641	-0.003987	0.011758	0.266737
0.005999	-0.003979	0.0129	0.266129
0.004987	-0.00366	0.013899	0.265169
0.004205	-0.003486	0.015138	0.264812
0.003026	-0.003622	0.015842	0.264553
0.00195	-0.00342	0.016296	0.263585
0.001124	-0.003379	0.017157	0.262481
7.5e-05	-0.003119	0.01799	0.262014
-0.000948	-0.003054	0.017427	0.261796
-0.002641	-0.003292	0.016618	0.261525
-0.004921	-0.003154	0.015902	0.260927
-0.006595	-0.003512	0.014511	0.260062
-0.008009	-0.003995	0.013531	0.259252
-0.009816	-0.003745	0.012923	0.25811
-0.011639	-0.004087	0.011957	0.25646
-0.01248	-0.004543	0.010845	0.255141
-0.013318	-0.00549	0.009529	0.253944
-0.015548	-0.006505	0.008004	0.25278
-0.017728	-0.007089	0.006148	0.25207
-0.019071	-0.008025	0.004114	0.250934
-0.020615	-0.009015	0.003387	0.248803
-0.022458	-0.010161	0.002996	0.245904
-0.024246	-0.0117	0.001282	0.243566
-0.026452	-0.013233	-0.000317	0.242313
-0.02869	-0.015259	-0.001825	0.240658
-0.030618	-0.017285	-0.003294	0.238229
-0.032836	-0.018352	-0.003924	0.235755
-0.035025	-0.019648	-0.005047	0.234354
-0.036589	-0.021464	-0.006791	0.233226
-0.038355	-0.02271	-0.008707	0.23141
-0.040528	-0.023978	-0.010853	0.22918
-0.042341	-0.025715	-0.012645	0.227408
-0.044557	-0.028125	-0.014673	0.22554
-0.04692	-0.030246	-0.016674	0.223003
-0.048855	-0.03202	-0.018164	0.221006
-0.050821	-0.033946	-0.019949	0.219503
-0.053201	-0.036015	-0.0224	0.218569
-0.055817	-0.038194	-0.024349	0.217535
-0.058774	-0.040417	-0.02662	0.216103
-0.061375	-0.043104	-0.029026	0.213882
-0.062972	-0.04529	-0.030745	0.211206
-0.064203	-0.047072	-0.032959	0.20865
-0.065806	-0.049785	-0.03438	0.205937
-0.068263	-0.0521	-0.035037	0.204264
-0.070587	-0.054274	-0.037071	0.202668
-0.072692	-0.055973	-0.038637	0.200862
-0.0746	-0.058016	-0.040048	0.199535
-0.075858	-0.059867	-0.041628	0.198314
-0.077752	-0.061396	-0.043322	0.196811
-0.079784	-0.063739	-0.044559	0.194838
-0.082243	-0.065635	-0.046112	0.19262
-0.084766	-0.067332	-0.04705	0.190574
-0.086485	-0.069878	-0.047877	0.189039
-0.088065	-0.072347	-0.049286	0.186815
-0.089304	-0.073725	-0.050473	0.18376
-0.090654	-0.075685	-0.050922	0.181952
-0.092168	-0.078175	-0.05158	0.180513
-0.093664	-0.080857	-0.052635	0.17831
-0.094264	-0.082732	-0.053136	0.176598
-0.094029	-0.084709	-0.053139	0.175203
-0.094413	-0.086922	-0.052627	0.173548
-0.095287	-0.088811	-0.052143	0.172195
-0.095999	-0.090225	-0.052155	0.17051
-0.096899	-0.091303	-0.052139	0.168888
-0.09787	-0.092069	-0.052066	0.167954
-0.098621	-0.093338	-0.051877	0.167034
-0.099914	-0.09427	-0.051057	0.166624
-0.099797	-0.09499	-0.050102	0.165989
-0.099225	-0.096045	-0.049294	0.16464
-0.09927	-0.097291	-0.048397	0.163749
-0.0995	-0.099244	-0.048366	0.163239
-0.099842	-0.101345	-0.049057	0.163225
-0.100116	-0.102473	-0.04862	0.163072
-0.100336	-0.10247	-0.047784	0.162736
-0.100665	-0.102083	-0.046217	0.162759
-0.100643	-0.101951	-0.044118	0.163282
-0.100288	-0.101677	-0.042708	0.163766
-0.100051	-0.101421	-0.041112	0.163577
-0.100384	-0.10105	-0.0395	0.162498
-0.10067	-0.101273	-0.036988	0.161351
-0.100096	-0.101363	-0.034472	0.160988
-0.099489	-0.101379	-0.032499	0.16018
-0.098884	-0.100045	-0.029775	0.159724
-0.09762	-0.098851	-0.026739	0.159978
-0.096739	-0.09775	-0.023747	0.159819
-0.096119	-0.097165	-0.021274	0.15945
-0.094963	-0.096028	-0.01877	0.158654
-0.093248	-0.094989	-0.016365	0.15802
-0.091273	-0.093942	-0.013253	0.157703
-0.089963	-0.092327	-0.009687	0.157724
-0.089141	-0.091686	-0.006168	0.157508
-0.088211	-0.090728	-0.001976	0.157643
-0.087188	-0.089032	0.001651	0.157713
-0.084871	-0.087437	0.004931	0.15777
-0.083004	-0.085106	0.009581	0.158327
-0.081103	-0.083575	0.014272	0.157878
-0.078271	-0.082142	0.018368	0.156957
-0.075664	-0.080942	0.022791	0.155878
-0.072463	-0.079429	0.027544	0.155062
-0.06875	-0.077377	0.032438	0.155069
-0.064873	-0.076393	0.038082	0.154751
-0.061274	-0.075626	0.043239	0.154504
-0.057711	-0.073107	0.047835	0.154273
-0.053824	-0.070293	0.053417	0.154315
-0.049294	-0.067996	0.059327	0.154773
-0.044336	-0.065829	0.064997	0.154501
-0.039472	-0.063515	0.070599	0.154444
-0.033506	-0.061788	0.076368	0.154751
-0.027657	-0.0608	0.081553	0.154439
-0.022415	-0.059453	0.086865	0.154836
-0.015639	-0.057617	0.092028	0.155179
-0.00759	-0.055523	0.096914	0.154773
-0.000205	-0.054049	0.101698	0.154939
0.007861	-0.053471	0.106388	0.155009
0.01703	-0.052632	0.11206	0.15443
0.026287	-0.05022	0.117851	0.154342
0.035583	-0.047757	0.122571	0.153713
0.044841	-0.045695	0.126961	0.153343
0.054536	-0.043779	0.131777	0.153589
0.065411	-0.042032	0.137185	0.153289
0.077163	-0.039682	0.142836	0.152837
0.089569	-0.037068	0.148776	0.151962
0.103008	-0.034728	0.154254	0.151263
0.116696	-0.032819	0.158898	0.151059
0.129143	-0.031593	0.163298	0.150616
0.140949	-0.029756	0.167924	0.150146
0.154205	-0.028504	0.171969	0.150171
0.168489	-0.026947	0.175885	0.150358
0.182459	-0.025169	0.180258	0.150797
0.196783	-0.023412	0.184492	0.15122
0.211037	-0.022366	0.188547	0.152257
0.225252	-0.020821	0.192812	0.153006
0.24021	-0.019293	0.196331	0.152699
0.254999	-0.018272	0.200271	0.151988
0.269904	-0.017377	0.204139	0.15147
0.285301	-0.015789	0.207985	0.150798
0.30083	-0.015205	0.211525	0.149887
0.316091	-0.015078	0.215043	0.149403
0.331098	-0.014508	0.218826	0.149443
0.346999	-0.013681	0.22253	0.149359
0.363367	-0.011936	0.225917	0.148912
0.379248	-0.010572	0.22889	0.148708
0.394985	-0.00954	0.231771	0.14895
0.410334	-0.008794	0.234193	0.148821
0.426062	-0.008636	0.235904	0.147453
0.440789	-0.008052	0.237374	0.14731
0.454943	-0.007727	0.238912	0.148157
0.468955	-0.007175	0.24082	0.149432
0.482325	-0.007009	0.242599	0.150412
0.495594	-0.006728	0.244095	0.15069
0.508681	-0.00512	0.244723	0.151002
0.521827	-0.003243	0.245458	0.151004
0.535512	-0.002762	0.246364	0.150851
0.548321	-0.003385	0.246654	0.150969
0.55963	-0.004012	0.246922	0.151637
0.570619	-0.003737	0.247207	0.152293
0.580893	-0.002677	0.24772	0.152252
0.590308	-0.001485	0.247756	0.152476
0.599233	-3e-06	0.248047	0.152624
0.607797	0.000608	0.248157	0.151461
0.616133	0.000829	0.247607	0.151073
0.623179	0.000894	0.247777	0.1518
0.630177	0.001763	0.248327	0.152048
0.63701	0.003168	0.248763	0.152025
0.642819	0.004548	0.248226	0.152913
0.647526	0.004141	0.247282	0.153151
0.65147	0.003988	0.247418	0.15288
0.654365	0.003957	0.247455	0.153236
0.657274	0.004965	0.247025	0.15273
0.659125	0.00531	0.246726	0.152668
0.659941	0.005883	0.245962	0.152779
0.661018	0.006283	0.245655	0.153194
0.660388	0.006796	0.245977	0.154151
0.659395	0.007747	0.246484	0.15459
0.658165	0.008502	0.246762	0.154391
0.657278	0.00883	0.24632	0.154406
0.655709	0.009213	0.245956	0.154009
0.65348	0.009354	0.245747	0.153153
0.651431	0.009136	0.245505	0.152386
0.648977	0.00903	0.24473	0.152039
0.646284	0.009323	0.244049	0.150693
0.643315	0.009132	0.243771	0.149681
0.639018	0.008837	0.243206	0.149552
0.634232	0.009177	0.242246	0.149442
0.629389	0.009056	0.241041	0.149294
0.624622	0.009127	0.24033	0.148899
0.619101	0.009857	0.239595	0.148938
0.613462	0.010733	0.238955	0.149036
0.607818	0.010912	0.238171	0.148739
0.601283	0.011053	0.237735	0.147792
0.594101	0.011031	0.23681	0.147608
0.586945	0.010661	0.235431	0.147736
0.579745	0.010442	0.234157	0.14711
0.571835	0.01074	0.233075	0.146151
0.564751	0.010611	0.231937	0.146361
0.557807	0.010548	0.230852	0.146408
0.550876	0.011303	0.229949	0.14615
0.543434	0.011013	0.228372	0.14532
0.536623	0.010833	0.227223	0.144621
0.52975	0.011497	0.226495	0.144169
0.523213	0.011131	0.225458	0.143835
0.516334	0.010432	0.223923	0.143538
0.509231	0.009415	0.222419	0.143571
0.502153	0.009042	0.221052	0.14364
0.495471	0.008801	0.219573	0.142464
0.488344	0.008034	0.218509	0.14166
0.481834	0.00671	0.217002	0.141048
0.475408	0.005644	0.215695	0.140422
0.469224	0.004156	0.21445	0.139995
0.462989	0.003035	0.213517	0.140429
0.45691	0.002033	0.212832	0.140555
0.451056	0.002143	0.211195	0.139393
0.446144	0.001951	0.209527	0.138085
0.440515	0.000623	0.208312	0.13768
0.434218	-9.9e-05	0.206833	0.137232
0.428472	-0.00022	0.205354	0.137023
0.422899	-0.000769	0.203863	0.136991
0.418345	-0.001162	0.202683	0.136377
0.413251	-0.002949	0.201352	0.136025
0.408417	-0.004411	0.199707	0.135622
0.404843	-0.005591	0.198353	0.135676
0.399577	-0.007072	0.19629	0.135106
0.395564	-0.008476	0.193895	0.133563
0.390438	-0.010218	0.191734	0.132038
0.387036	-0.011409	0.189071	0.131234
0.382932	-0.013131	0.186815	0.130338
0.378809	-0.014547	0.185399	0.128695
0.373621	-0.015406	0.184474	0.127729
0.369018	-0.015734	0.183677	0.127612
0.365013	-0.016368	0.182659	0.127829
0.360337	-0.016756	0.181283	0.128283
0.355237	-0.017107	0.179617	0.128686
0.351572	-0.017677	0.178135	0.129098
0.348233	-0.017369	0.177007	0.129065
0.343822	-0.017087	0.175734	0.129188
0.339074	-0.018447	0.174478	0.128268
0.335137	-0.019833	0.172912	0.127553
0.330511	-0.021292	0.171864	0.127816
0.326486	-0.022578	0.170766	0.127816
0.323137	-0.023979	0.168593	0.128059
0.320209	-0.025276	0.16752	0.128147
0.316727	-0.026197	0.167353	0.127751
0.313411	-0.026801	0.16637	0.127574
0.310571	-0.0279	0.165051	0.126827
0.307261	-0.028626	0.164417	0.125707
0.304717	-0.029448	0.163417	0.125015
0.301718	-0.030925	0.161847	0.123879
0.298558	-0.031081	0.160859	0.123521
0.295186	-0.030645	0.159723	0.123029
0.292126	-0.032071	0.15798	0.122265
0.289012	-0.032687	0.156408	0.121381
0.286778	-0.033517	0.155283	0.1212
0.283991	-0.033877	0.154801	0.120119
0.2805	-0.034574	0.154528	0.119416
0.277525	-0.034586	0.153602	0.119003
0.274692	-0.034992	0.152129	0.118562
0.271641	-0.03593	0.150673	0.118554
0.268915	-0.036091	0.149325	0.117791
0.265782	-0.036326	0.14801	0.117355
0.263735	-0.036399	0.14627	0.116811
0.261166	-0.036218	0.144845	0.115833
0.258899	-0.037784	0.143783	0.115889
0.255301	-0.038388	0.142379	0.115787
0.252405	-0.03764	0.140958	0.115846
0.25053	-0.038218	0.139825	0.115601
0.247842	-0.038925	0.138918	0.115323
0.24542	-0.039032	0.138092	0.115467
0.242942	-0.039638	0.137664	0.115056
0.239844	-0.039343	0.138016	0.114203
0.236972	-0.038499	0.137177	0.114442
0.233273	-0.038045	0.136508	0.114371
0.230291	-0.0377	0.136362	0.114388
0.227135	-0.037616	0.135964	0.1153
0.225257	-0.037533	0.135455	0.115256
0.22239	-0.038023	0.135237	0.115617
0.21951	-0.038336	0.134598	0.115732
0.216861	-0.038436	0.133479	0.115726
0.214452	-0.039187	0.132372	0.115785
0.212428	-0.039116	0.13143	0.115236
0.210322	-0.039208	0.130303	0.114291
0.208536	-0.040282	0.130161	0.113427
0.206903	-0.041584	0.130317	0.111904
0.204612	-0.042556	0.130365	0.110926
0.202445	-0.044234	0.12982	0.11038
0.200704	-0.044965	0.129442	0.110179
0.198935	-0.04499	0.129387	0.111092
0.196258	-0.045483	0.129709	0.111483
0.195005	-0.045292	0.12845	0.110287
0.193311	-0.045586	0.126745	0.109745
0.190935	-0.045535	0.125617	0.109118
0.188795	-0.04566	0.123957	0.108648
0.187726	-0.046457	0.122118	0.108565
0.186519	-0.046849	0.121706	0.108433
0.185204	-0.046254	0.121221	0.108437
0.182846	-0.046407	0.120321	0.108636
0.18024	-0.046959	0.119636	0.108747
0.177453	-0.046992	0.119632	0.1086
0.17555	-0.047398	0.118771	0.108012
0.173311	-0.048643	0.117038	0.107336
0.170941	-0.049211	0.115689	0.107252
0.168821	-0.049279	0.114944	0.106974
0.166846	-0.049747	0.114482	0.10633
0.164214	-0.050212	0.113599	0.106618
0.162932	-0.050387	0.1122	0.106577
0.160501	-0.051124	0.111471	0.107149
0.159263	-0.051361	0.11095	0.107646
0.15769	-0.050477	0.111013	0.107728
0.156639	-0.050752	0.111397	0.107894
0.156092	-0.050621	0.110911	0.107599
0.15406	-0.049781	0.110343	0.107964
0.152194	-0.050091	0.109449	0.108364
0.150459	-0.049523	0.110104	0.109073
0.148758	-0.050996	0.110284	0.109781
0.147836	-0.052812	0.109616	0.109618
0.145364	-0.05342	0.109143	0.108549
0.143914	-0.053953	0.109308	0.10816
0.142829	-0.054912	0.109656	0.10699
0.141557	-0.055218	0.109561	0.105936
0.140779	-0.055857	0.108664	0.106237
0.139588	-0.056897	0.108396	0.107115
0.138439	-0.05663	0.107478	0.107693
0.137785	-0.056479	0.106922	0.107347
0.135909	-0.056491	0.107136	0.107026
0.134329	-0.057182	0.107171	0.106963
0.133195	-0.057424	0.10692	0.106733
0.132346	-0.057703	0.106915	0.106335
0.13093	-0.057873	0.107464	0.106834
0.129874	-0.057733	0.107508	0.106836
0.128691	-0.059282	0.10681	0.107232
0.126829	-0.059879	0.106686	0.107787
0.124309	-0.059712	0.105817	0.108154
0.122783	-0.059384	0.105208	0.110566
0.120986	-0.059351	0.104453	0.110964
0.119409	-0.058343	0.10405	0.110918
0.11842	-0.058552	0.103449	0.110749
0.117135	-0.059786	0.102956	0.110305
0.115961	-0.059492	0.102553	0.110787
0.115204	-0.060096	0.102614	0.111486
0.114043	-0.059272	0.102469	0.111184
0.112308	-0.059307	0.102409	0.111347
0.110887	-0.059494	0.10296	0.11204
0.108854	-0.058395	0.103538	0.111729
0.106693	-0.058676	0.103343	0.111308
0.104535	-0.060425	0.103045	0.11244
0.102974	-0.061218	0.102582	0.112725
0.102586	-0.06063	0.102289	0.112363
0.101685	-0.060079	0.10138	0.112629
0.100942	-0.060348	0.101436	0.11219
0.099865	-0.060223	0.102136	0.112159
0.098547	-0.060108	0.102579	0.112487
0.097399	-0.061005	0.102459	0.112934
0.095517	-0.061001	0.101792	0.113285
0.094437	-0.060175	0.10207	0.113907
0.092813	-0.059492	0.102784	0.113612
0.09224	-0.059219	0.102834	0.113396
0.091755	-0.058323	0.102663	0.113174
0.091337	-0.059184	0.101981	0.112606
0.090397	-0.05868	0.100532	0.112509
0.089125	-0.058379	0.100177	0.113352
0.088489	-0.059624	0.100533	0.112339
0.087844	-0.059796	0.10053	0.112025
0.086391	-0.060947	0.099693	0.11123
0.085009	-0.060844	0.099656	0.11109
0.082179	-0.061161	0.100304	0.11071
0.081066	-0.061572	0.10011	0.111089
0.079697	-0.061185	0.099716	0.110356
0.078318	-0.061428	0.099179	0.111407
0.076672	-0.061098	0.098496	0.11277
0.074691	-0.061719	0.09829	0.112749
0.072522	-0.06212	0.098675	0.111064
0.071035	-0.062784	0.098721	0.109275
0.069389	-0.063455	0.098193	0.110059
0.068524	-0.063715	0.097017	0.109535
0.067291	-0.063679	0.097165	0.109133
0.065395	-0.06399	0.097043	0.108584
0.063963	-0.064059	0.096362	0.108688
0.063107	-0.064127	0.094726	0.108902
0.062551	-0.064611	0.094319	0.1094
0.061304	-0.063742	0.094282	0.109495
0.059725	-0.063483	0.094271	0.108417
0.059278	-0.06318	0.095247	0.108106
0.058053	-0.062368	0.095152	0.106579
0.057392	-0.062245	0.094624	0.105671
0.056207	-0.062632	0.094073	0.105316
0.054392	-0.062777	0.093035	0.105214
0.052595	-0.062	0.092207	0.105299
0.052499	-0.062356	0.09136	0.104538
0.050393	-0.062551	0.091101	0.103889
0.049198	-0.063784	0.091125	0.104455
0.048438	-0.064109	0.091251	0.104514
0.047471	-0.064692	0.090905	0.103714
0.046912	-0.066066	0.090003	0.103589
0.046893	-0.066894	0.08858	0.104182
0.045871	-0.066081	0.088008	0.104322
0.045474	-0.065979	0.087155	0.104406
0.04347	-0.066697	0.086599	0.104262
0.043186	-0.067282	0.086925	0.104079
0.041363	-0.06771	0.086479	0.105319
0.041181	-0.067692	0.085645	0.105446
0.040585	-0.067691	0.08586	0.104632
0.039491	-0.067583	0.085859	0.104571
0.038575	-0.067908	0.086641	0.104665
0.037827	-0.069509	0.086647	0.103729
0.037019	-0.069935	0.086732	0.103409
0.036838	-0.070605	0.086934	0.103359
0.03481	-0.0719	0.08676	0.102826
0.03287	-0.071768	0.087598	0.103399
0.032225	-0.072166	0.087612	0.104151
0.029542	-0.072882	0.087908	0.104107
0.028582	-0.072792	0.087281	0.103427
0.027121	-0.072574	0.086831	0.103544
0.025721	-0.072242	0.086072	0.103185
0.025968	-0.072138	0.085428	0.103036
0.026379	-0.071788	0.084441	0.103539
0.025778	-0.071303	0.084271	0.103129
0.025163	-0.071694	0.084299	0.104699
0.024898	-0.072315	0.083424	0.102713
0.024345	-0.073185	0.082515	0.101973
0.024163	-0.072824	0.081678	0.101892
0.024821	-0.072369	0.081548	0.102441
0.024774	-0.072982	0.081797	0.103118
0.024645	-0.073379	0.082009	0.101801
0.024788	-0.073596	0.081894	0.101922
0.024196	-0.072727	0.080773	0.102364
0.023495	-0.07289	0.080053	0.103107
0.022753	-0.072669	0.080628	0.10254
0.021941	-0.072864	0.081729	0.10203
0.02089	-0.072187	0.081894	0.10101
0.01971	-0.073384	0.081879	0.100872
0.019748	-0.074608	0.082054	0.101548
0.01864	-0.075223	0.081338	0.101991
0.017957	-0.075874	0.081127	0.101824
0.016587	-0.075837	0.080939	0.102882
0.015902	-0.075921	0.081157	0.102719
0.015747	-0.076783	0.081999	0.102218
0.015538	-0.07719	0.083009	0.102328
0.015082	-0.076713	0.083287	0.102125
0.015163	-0.076238	0.082482	0.10197
0.015363	-0.076646	0.081994	0.100759
0.01564	-0.076517	0.082116	0.101065
0.014831	-0.075959	0.082647	0.100974
0.012766	-0.075876	0.082488	0.100584
0.01189	-0.075244	0.083086	0.100698
0.011218	-0.075208	0.083174	0.099348
0.010151	-0.075247	0.083759	0.098648
0.009568	-0.074947	0.084102	0.099044
0.008589	-0.075239	0.0842	0.098225
0.008862	-0.075644	0.08516	0.097134
0.007173	-0.076393	0.085973	0.097303
0.007208	-0.07627	0.084851	0.098271
0.006505	-0.076827	0.08469	0.098232
0.005607	-0.077389	0.084748	0.097611
0.005181	-0.076634	0.084508	0.097885
0.004854	-0.076604	0.08396	0.098006
0.002925	-0.077184	0.083843	0.097981
0.003105	-0.077135	0.084428	0.097433
0.002659	-0.078051	0.083654	0.095599
0.000674	-0.07868	0.08295	0.095023
0.001228	-0.079211	0.082665	0.095024
0.000956	-0.079102	0.082903	0.096135
0.000625	-0.079587	0.083351	0.0953
0.000445	-0.08008	0.083365	0.096106
-0.001248	-0.080248	0.0835	0.095542
-0.002348	-0.080218	0.083875	0.095272
-0.003006	-0.080412	0.084136	0.095623
-0.003641	-0.080633	0.08387	0.095195
-0.004718	-0.079563	0.084005	0.096832
-0.005205	-0.079741	0.085052	0.096528
-0.005399	-0.080144	0.085378	0.097161
-0.005519	-0.080184	0.084196	0.09719
-0.006397	-0.080602	0.083238	0.096797
-0.007732	-0.08097	0.082379	0.09792
-0.008668	-0.081665	0.082496	0.097484
-0.008401	-0.083301	0.082551	0.097137
-0.009091	-0.083095	0.083193	0.097023
-0.009642	-0.082903	0.083004	0.097462
-0.010065	-0.082866	0.08346	0.098129
-0.010685	-0.083817	0.083126	0.098629
-0.011334	-0.082993	0.082934	0.098031
-0.012195	-0.081805	0.082183	0.097863
-0.012538	-0.082041	0.08159	0.097271
-0.012568	-0.082091	0.081035	0.097465
-0.012135	-0.081854	0.081493	0.096765
-0.012576	-0.082507	0.08156	0.09726
-0.012402	-0.08163	0.082233	0.097895
-0.013001	-0.082233	0.081494	0.097583
-0.013956	-0.082546	0.080942	0.097659
-0.014677	-0.082692	0.081586	0.097438
-0.01631	-0.082399	0.082156	0.097748
-0.016904	-0.082169	0.081786	0.097543
-0.017413	-0.082254	0.081247	0.098242
-0.016627	-0.082121	0.081381	0.097955
-0.018125	-0.082114	0.080966	0.096949
-0.019056	-0.082381	0.081	0.097294
-0.019241	-0.082623	0.080223	0.096942
-0.019356	-0.08306	0.079835	0.096929
-0.020478	-0.082754	0.079124	0.098278
-0.021321	-0.081538	0.077732	0.098584
-0.021212	-0.080719	0.076834	0.099171
-0.022214	-0.081347	0.077402	0.098741
-0.022183	-0.080661	0.076992	0.099007
-0.022059	-0.079887	0.076267	0.099163
-0.023314	-0.08092	0.075573	0.098709
-0.024256	-0.080987	0.075041	0.099131
-0.02295	-0.079896	0.074757	0.098358
-0.024339	-0.080326	0.073938	0.09887
-0.024546	-0.080176	0.073711	0.099887
-0.024357	-0.07946	0.074133	0.100525
-0.023656	-0.079422	0.073681	0.100337
-0.023981	-0.079548	0.073675	0.099842
-0.024012	-0.079557	0.073628	0.10041
-0.023804	-0.079589	0.07362	0.100119
-0.023572	-0.079837	0.073637	0.100845
-0.023601	-0.080705	0.072702	0.100296
-0.023459	-0.080375	0.072149	0.100724
-0.023864	-0.080641	0.072238	0.10055
-0.024628	-0.0816	0.073098	0.099827
-0.024672	-0.081094	0.072234	0.100244
-0.02535	-0.080733	0.07258	0.099732
-0.025895	-0.080269	0.073097	0.099026
-0.025684	-0.079482	0.073965	0.0992
-0.025829	-0.078849	0.074666	0.099059
-0.025888	-0.078732	0.074438	0.099106
-0.026799	-0.077982	0.075099	0.099078
-0.026922	-0.078458	0.074387	0.099151
-0.027142	-0.079094	0.073853	0.098869
-0.027832	-0.079524	0.073156	0.098676
-0.028101	-0.080084	0.072642	0.098934
-0.027595	-0.080786	0.071245	0.098784
-0.027094	-0.081467	0.071733	0.098078
-0.026978	-0.081072	0.071556	0.096934
-0.02703	-0.080882	0.070731	0.096346
-0.027869	-0.081419	0.070201	0.096737
-0.028535	-0.081661	0.070225	0.096417
-0.029682	-0.082045	0.069446	0.096448
-0.030002	-0.081038	0.069114	0.096415
-0.0296	-0.080813	0.068283	0.096184
-0.029476	-0.079163	0.068311	0.096802
-0.028955	-0.079392	0.068991	0.097118
-0.029119	-0.079255	0.068604	0.097384
-0.02869	-0.079047	0.068345	0.097234
-0.028881	-0.07842	0.06828	0.097334
-0.028248	-0.078085	0.069103	0.097318
-0.027768	-0.078544	0.069157	0.097271
-0.027489	-0.077311	0.07026	0.097907
-0.028075	-0.07798	0.070446	0.097633
-0.028597	-0.078467	0.070427	0.097205
-0.02924	-0.079316	0.070727	0.096998
-0.029488	-0.079737	0.0706	0.096498
-0.02958	-0.080074	0.070307	0.096273
-0.029897	-0.079497	0.070489	0.095539
-0.030236	-0.079795	0.070696	0.095541
-0.030797	-0.079319	0.071219	0.096434
-0.030988	-0.079362	0.071777	0.096635
-0.031899	-0.080334	0.071483	0.097944
-0.032814	-0.07992	0.071448	0.097794
-0.033125	-0.080748	0.071606	0.097656
-0.033297	-0.081001	0.071239	0.097178
-0.034068	-0.080732	0.071273	0.096928
-0.034763	-0.079902	0.071605	0.096805
-0.035574	-0.079733	0.070775	0.096619
-0.036554	-0.079727	0.070247	0.095916
-0.036892	-0.079785	0.070676	0.095485
-0.037426	-0.079104	0.071116	0.095463
-0.03821	-0.079757	0.072846	0.09451
-0.037886	-0.07903	0.073226	0.094144
-0.038235	-0.078524	0.072593	0.093132
-0.039406	-0.079432	0.072564	0.092872
-0.03914	-0.07995	0.072073	0.093084
-0.040126	-0.080062	0.072563	0.093327
-0.04098	-0.080112	0.072108	0.093217
-0.041514	-0.080076	0.071852	0.092626
-0.042352	-0.079643	0.072103	0.092229
-0.042494	-0.080266	0.072434	0.092269
-0.042398	-0.080197	0.073586	0.091987
-0.04311	-0.079558	0.074246	0.092057
-0.043583	-0.079615	0.074711	0.091967
-0.043813	-0.079581	0.07527	0.091972
-0.044847	-0.079951	0.075542	0.092305
-0.04464	-0.079925	0.074467	0.09269
-0.044785	-0.079711	0.075467	0.093404
-0.04559	-0.080356	0.077231	0.0934
-0.045449	-0.080354	0.077977	0.092944
-0.045456	-0.079362	0.077597	0.093069
-0.044979	-0.079444	0.078115	0.092332
-0.04485	-0.079662	0.077662	0.091344
-0.045456	-0.080995	0.078361	0.091203
-0.045862	-0.083128	0.078221	0.090788
-0.046476	-0.083069	0.076618	0.090824
-0.047089	-0.083581	0.077735	0.089316
-0.047348	-0.083988	0.078097	0.088913
-0.047698	-0.084684	0.07821	0.089215
-0.048505	-0.084937	0.078163	0.089265
-0.049865	-0.084736	0.07811	0.088972
-0.050059	-0.085517	0.077784	0.088373
-0.049721	-0.086031	0.077385	0.088674
-0.049307	-0.0861	0.077534	0.087994
-0.049236	-0.085636	0.077201	0.087913
-0.049041	-0.085101	0.077574	0.087786
-0.048899	-0.083896	0.077926	0.087875
-0.048213	-0.084698	0.077977	0.087999
-0.048122	-0.085295	0.07811	0.087386
-0.048117	-0.084827	0.078172	0.087081
-0.047356	-0.085031	0.077256	0.086023
-0.047028	-0.08514	0.077622	0.085362
-0.046393	-0.085053	0.077451	0.085706
-0.045703	-0.084316	0.076864	0.086354
-0.045408	-0.084095	0.077169	0.086842
-0.046082	-0.084391	0.077954	0.087864
-0.046657	-0.085602	0.07864	0.088237
-0.046414	-0.085445	0.078987	0.089347
-0.046388	-0.085243	0.080084	0.090124
-0.046549	-0.085189	0.079541	0.08973
-0.04664	-0.085182	0.080334	0.089391
-0.046211	-0.084508	0.07957	0.089038
-0.046277	-0.085261	0.079315	0.088576
-0.046259	-0.08575	0.078805	0.089016
-0.046251	-0.084838	0.078615	0.089049
-0.046594	-0.084559	0.078724	0.089198
-0.046861	-0.084912	0.077929	0.089271
-0.046973	-0.085873	0.078376	0.08923
-0.046734	-0.085823	0.078825	0.088933
-0.046985	-0.08592	0.078912	0.088517
-0.047499	-0.085799	0.078668	0.08854
-0.047653	-0.085294	0.077914	0.088012
-0.047319	-0.085693	0.078036	0.087939
-0.047578	-0.084689	0.077361	0.087522
-0.04836	-0.083034	0.077898	0.086806
-0.048843	-0.081947	0.078591	0.086044
-0.050329	-0.081567	0.079679	0.085698
-0.051089	-0.081836	0.079337	0.085227
-0.05119	-0.081207	0.078634	0.085032
-0.050936	-0.081114	0.077531	0.084509
-0.050373	-0.081727	0.077449	0.08416
-0.050614	-0.082781	0.077272	0.084112
-0.050743	-0.082691	0.078085	0.084888
-0.051813	-0.081203	0.078442	0.085517
-0.051814	-0.080583	0.078805	0.085784
-0.051932	-0.080046	0.079741	0.085681
-0.052005	-0.079796	0.079379	0.086544
-0.052419	-0.079553	0.078134	0.086496
-0.052897	-0.079358	0.077916	0.086622
-0.052752	-0.079834	0.07823	0.086819
-0.05213	-0.080296	0.078974	0.087256
-0.052807	-0.080128	0.079276	0.087964
-0.052928	-0.079355	0.078892	0.088314
-0.052486	-0.079032	0.079368	0.088942
-0.052485	-0.079707	0.07967	0.088596
-0.052635	-0.080375	0.079683	0.087824
-0.052776	-0.081321	0.079864	0.086921
-0.053859	-0.081738	0.080039	0.086663
-0.054728	-0.081389	0.079464	0.087545
-0.054733	-0.082441	0.078257	0.087581
-0.055555	-0.082582	0.078607	0.087522
-0.056652	-0.081846	0.079203	0.086838
-0.057799	-0.082004	0.079874	0.086641
-0.058839	-0.082443	0.080319	0.086385
-0.059465	-0.082814	0.0804	0.085526
-0.060027	-0.083176	0.08015	0.084564
-0.060225	-0.083084	0.078388	0.083966
-0.060492	-0.083458	0.077728	0.083153
-0.060347	-0.083578	0.07717	0.082357
-0.060916	-0.083406	0.076697	0.082107
-0.061473	-0.083338	0.076211	0.082454
-0.0626	-0.084088	0.075012	0.083402
-0.063303	-0.084345	0.074568	0.083503
-0.063554	-0.083648	0.074926	0.083612
-0.063139	-0.084039	0.07513	0.084241
-0.064459	-0.084156	0.074946	0.083904
-0.064711	-0.083639	0.075304	0.083692
-0.065427	-0.082226	0.074705	0.084075
-0.066371	-0.083094	0.074248	0.083962
-0.066841	-0.083656	0.073429	0.083992
-0.06744	-0.084088	0.072715	0.084066
-0.067893	-0.084744	0.072217	0.08416
-0.068202	-0.085026	0.071242	0.083512
-0.068528	-0.085322	0.070269	0.083489
-0.067961	-0.086099	0.069512	0.083361
-0.067904	-0.087081	0.069008	0.083623
-0.068237	-0.087395	0.068287	0.083747
-0.067625	-0.087802	0.067908	0.084192
-0.067438	-0.088286	0.067384	0.083984
-0.067873	-0.088278	0.067894	0.084094
-0.068388	-0.088583	0.067877	0.084228
-0.068736	-0.087627	0.067054	0.084321
-0.06895	-0.087792	0.066708	0.084129
-0.068223	-0.088495	0.06547	0.083221
-0.068645	-0.088345	0.065193	0.083262
-0.068959	-0.088541	0.064838	0.0826
-0.068734	-0.088662	0.064895	0.082982
-0.068535	-0.088822	0.065753	0.083322
-0.068326	-0.088669	0.065284	0.082659
-0.068202	-0.088548	0.064966	0.082138
-0.068231	-0.088479	0.064157	0.082507
-0.067957	-0.0884	0.063391	0.082566
-0.068285	-0.088796	0.063025	0.082479
-0.068939	-0.088589	0.06304	0.082174
-0.069159	-0.087523	0.063645	0.082335
-0.070268	-0.087952	0.063645	0.082503
-0.071116	-0.088764	0.06317	0.082936
-0.071156	-0.088676	0.06302	0.083451
-0.070486	-0.088914	0.063165	0.083162
-0.069766	-0.088738	0.064486	0.082668
-0.069896	-0.088681	0.064215	0.08288
-0.069212	-0.088898	0.063118	0.083397
-0.068716	-0.088551	0.062243	0.083508
-0.06877	-0.088774	0.06142	0.083639
-0.068693	-0.088802	0.0611	0.084096
-0.068507	-0.08761	0.06136	0.083821
-0.06851	-0.087065	0.062333	0.08373
-0.068741	-0.087475	0.063259	0.084466
-0.068782	-0.087935	0.063223	0.084785
-0.068289	-0.087727	0.06362	0.085337
-0.067562	-0.087348	0.062965	0.085615
-0.066991	-0.08696	0.063018	0.085497
-0.067112	-0.086789	0.063097	0.085473
-0.067188	-0.0874	0.062981	0.085507
-0.067208	-0.088105	0.062449	0.085285
-0.066803	-0.088454	0.062296	0.085368
-0.066402	-0.08866	0.062177	0.085322
-0.065828	-0.089388	0.062493	0.085328
-0.065364	-0.089542	0.062358	0.085549
-0.065305	-0.088904	0.062123	0.086051
-0.064958	-0.088346	0.06201	0.086174
-0.064858	-0.087819	0.0626	0.086884
-0.064811	-0.087845	0.062014	0.087656
-0.064871	-0.088061	0.06258	0.08829
-0.065305	-0.088581	0.06234	0.08847
-0.065611	-0.088247	0.062097	0.088965
-0.064976	-0.088157	0.062359	0.089568
-0.065191	-0.088055	0.062061	0.088944
-0.065624	-0.087849	0.061766	0.089121
-0.065515	-0.088344	0.061723	0.088716
-0.06557	-0.088319	0.061967	0.088548
-0.065864	-0.087924	0.062496	0.088908
-0.066071	-0.087886	0.062056	0.089097
-0.066184	-0.088067	0.062948	0.089085
-0.066163	-0.088057	0.063065	0.089007
-0.066249	-0.088671	0.063488	0.089851
-0.066385	-0.089369	0.063569	0.090156
-0.067176	-0.089607	0.063227	0.089864
-0.068034	-0.089822	0.063829	0.090395
-0.068753	-0.089958	0.064189	0.091418
-0.068943	-0.089895	0.064433	0.091383
-0.068785	-0.089979	0.064206	0.091059
-0.069196	-0.089756	0.064276	0.090726
-0.068679	-0.090086	0.064377	0.090896
-0.068043	-0.091068	0.063525	0.091008
-0.067457	-0.090833	0.062788	0.09134
-0.067447	-0.090846	0.062951	0.092005
-0.067712	-0.091162	0.062741	0.092382
-0.068044	-0.09075	0.062642	0.092829
-0.069009	-0.09071	0.061844	0.09344
-0.06946	-0.091649	0.062072	0.093979
-0.069882	-0.092677	0.062234	0.094426
-0.07006	-0.093955	0.0628	0.094437
-0.070851	-0.093514	0.063293	0.093632
-0.072038	-0.093352	0.063145	0.092933
-0.072203	-0.094027	0.062487	0.09287
-0.072318	-0.094267	0.06184	0.093115
-0.072772	-0.093946	0.060971	0.09313
-0.072732	-0.093206	0.061145	0.093533
-0.073363	-0.093019	0.060946	0.093284
-0.074074	-0.093745	0.060993	0.092602
-0.074374	-0.094442	0.060945	0.092501
-0.075182	-0.09454	0.06067	0.093457
-0.07575	-0.094817	0.061638	0.093912
-0.07576	-0.094403	0.062322	0.094048
-0.075572	-0.093952	0.062458	0.093991
-0.075302	-0.094013	0.062819	0.09408
-0.075589	-0.093761	0.063409	0.094041
-0.075827	-0.093442	0.063942	0.094036
-0.075603	-0.093368	0.064336	0.093828
-0.075761	-0.092817	0.064417	0.093575
-0.076065	-0.092383	0.063482	0.093036
-0.076816	-0.092122	0.064303	0.092828
-0.076552	-0.092027	0.063832	0.092209
-0.07633	-0.091735	0.063875	0.092253
-0.076735	-0.091706	0.064282	0.092017
-0.076719	-0.091914	0.064217	0.091918
-0.076048	-0.092142	0.064741	0.092692
-0.076084	-0.092183	0.065232	0.093077
-0.076868	-0.091878	0.065356	0.093325
-0.077731	-0.091551	0.064997	0.093995
-0.07868	-0.09166	0.064989	0.094214
-0.079086	-0.091856	0.065166	0.094007
-0.079034	-0.091991	0.064699	0.094367
-0.078749	-0.09292	0.064353	0.09392
-0.079006	-0.092453	0.063677	0.092852
-0.079293	-0.092299	0.063335	0.092192
-0.078908	-0.092102	0.063309	0.091809
-0.078375	-0.091418	0.062257	0.091462
-0.078219	-0.091503	0.060935	0.090849
-0.078266	-0.091823	0.060062	0.090608
-0.078779	-0.092328	0.060195	0.090639
-0.077979	-0.092473	0.060071	0.090754
-0.078149	-0.092386	0.059262	0.091048
-0.079538	-0.092496	0.059583	0.091124
-0.080097	-0.092772	0.060392	0.090666
-0.080174	-0.092157	0.05985	0.090198
-0.080558	-0.091441	0.05923	0.089829
-0.080586	-0.091604	0.059029	0.089441
-0.079757	-0.09162	0.059011	0.089524
-0.079749	-0.090795	0.059043	0.089803
-0.07994	-0.089791	0.05851	0.089631
-0.079385	-0.089219	0.057593	0.08866
-0.077793	-0.089249	0.057417	0.088964
-0.076458	-0.089683	0.058364	0.089657
-0.076152	-0.090121	0.058654	0.090154
-0.076217	-0.090668	0.059229	0.090288
-0.076293	-0.090947	0.059904	0.089627
-0.076791	-0.091529	0.059703	0.089827
-0.076994	-0.092089	0.060084	0.090544
-0.076857	-0.092028	0.060745	0.091147
-0.077159	-0.092306	0.060913	0.0916
-0.076774	-0.092312	0.061273	0.091758
-0.076295	-0.091631	0.060174	0.091772
-0.076532	-0.091629	0.059875	0.091735
-0.076748	-0.091362	0.059786	0.092008
-0.076715	-0.090811	0.059313	0.091774
-0.076632	-0.091271	0.058504	0.091137
-0.076853	-0.091823	0.05841	0.091273
-0.077368	-0.092265	0.058655	0.091513
-0.077942	-0.092835	0.059396	0.091484
-0.078012	-0.093458	0.059698	0.091786
-0.077141	-0.093924	0.059597	0.092396
-0.077119	-0.094613	0.059923	0.093058
-0.077069	-0.094727	0.060445	0.09382
-0.076754	-0.094731	0.060139	0.09408
-0.077928	-0.09469	0.059652	0.094114
-0.079658	-0.094321	0.058809	0.094555
-0.079996	-0.094692	0.058346	0.095002
-0.079298	-0.095012	0.05805	0.095055
-0.078614	-0.095287	0.057856	0.094394
-0.07799	-0.095404	0.057403	0.094267
-0.078315	-0.095562	0.057401	0.094795
-0.079108	-0.096252	0.05806	0.095068
-0.079447	-0.095491	0.057648	0.09558
-0.07938	-0.095017	0.057138	0.096287
-0.079406	-0.094657	0.056812	0.096495
-0.07908	-0.094428	0.055958	0.095975
-0.079704	-0.095117	0.056278	0.095682
-0.080569	-0.095013	0.056669	0.095899
-0.080956	-0.094922	0.057137	0.095889
-0.080955	-0.095176	0.057511	0.095549
-0.081744	-0.095816	0.05808	0.094831
-0.082637	-0.096596	0.058299	0.094194
-0.081728	-0.096636	0.057945	0.094451
-0.080752	-0.095882	0.05783	0.094828
-0.080503	-0.095585	0.058375	0.094873
-0.080529	-0.095433	0.058883	0.094795
-0.080858	-0.095309	0.058869	0.094626
-0.081319	-0.09538	0.058809	0.093869
-0.081083	-0.094923	0.058909	0.092908
-0.080561	-0.094561	0.059732	0.092139
-0.081138	-0.094304	0.061024	0.09285
-0.082578	-0.094368	0.061371	0.093326
-0.084013	-0.094139	0.060499	0.09313
-0.084556	-0.093836	0.060741	0.093385
-0.084403	-0.09332	0.06049	0.094046
-0.08402	-0.09282	0.059928	0.09441
-0.083746	-0.092719	0.059657	0.09359
-0.08377	-0.092507	0.059183	0.093019
-0.084141	-0.092411	0.058679	0.092658
-0.084075	-0.091965	0.05874	0.092582
-0.083897	-0.091842	0.059004	0.091961
-0.083613	-0.092199	0.058993	0.091419
-0.083622	-0.092086	0.058618	0.09109
-0.083839	-0.092103	0.058291	0.090688
-0.084027	-0.092535	0.057926	0.090901
-0.084357	-0.09255	0.057745	0.091666
-0.084079	-0.092273	0.057199	0.091889
-0.083094	-0.092353	0.057312	0.091811
-0.081917	-0.092805	0.056804	0.09222
-0.081506	-0.093176	0.056508	0.091722
-0.081351	-0.093182	0.056703	0.090706
-0.081044	-0.092649	0.056807	0.090173
-0.08132	-0.092653	0.056797	0.089465
-0.081606	-0.092978	0.056857	0.088907
-0.08102	-0.093363	0.057482	0.088866
-0.079885	-0.093732	0.058232	0.088455
-0.079339	-0.093668	0.058072	0.088586
-0.07951	-0.093312	0.05745	0.089115
-0.079543	-0.092802	0.057181	0.089452
-0.079675	-0.093501	0.057458	0.089447
-0.07955	-0.093855	0.057308	0.0891
-0.079273	-0.093205	0.05649	0.088712
-0.079484	-0.093401	0.05686	0.088807
-0.079761	-0.093967	0.057252	0.089092
-0.080161	-0.094035	0.057224	0.089738
-0.081001	-0.094274	0.058113	0.09061
-0.080256	-0.094868	0.058306	0.090551
-0.079614	-0.094713	0.058547	0.090222
-0.0797	-0.09448	0.058367	0.090567
-0.079498	-0.09416	0.05828	0.091076
-0.079443	-0.09315	0.058636	0.091554
-0.079493	-0.092252	0.058681	0.09167
-0.080068	-0.092387	0.058339	0.091087
-0.081185	-0.092919	0.057856	0.090934
-0.08154	-0.092947	0.057415	0.090981
-0.081993	-0.092999	0.057116	0.090848
-0.082292	-0.092891	0.056847	0.09105
-0.082367	-0.092381	0.05633	0.091275
-0.082858	-0.092884	0.055533	0.091009
-0.083939	-0.093768	0.054858	0.091604
-0.084651	-0.094769	0.053942	0.092058
-0.084739	-0.094432	0.054296	0.091602
-0.084705	-0.093812	0.055257	0.090856
-0.084768	-0.093884	0.055494	0.090278
-0.085663	-0.094182	0.05492	0.089973
-0.086451	-0.094688	0.05501	0.089616
-0.086413	-0.095039	0.055255	0.089444
-0.086285	-0.09478	0.055365	0.089422
-0.085599	-0.094749	0.055479	0.089741
-0.085577	-0.094979	0.055481	0.089666
-0.086063	-0.094879	0.055082	0.088328
-0.086403	-0.095055	0.054986	0.087607
-0.086312	-0.095433	0.055648	0.087147
-0.086317	-0.095748	0.056144	0.087128
-0.087072	-0.095608	0.056107	0.086894
-0.087388	-0.095482	0.056012	0.086715
-0.087842	-0.095443	0.056452	0.086221
-0.089217	-0.094933	0.056316	0.085975
-0.090451	-0.094003	0.056179	0.085796
-0.090796	-0.092652	0.056361	0.085909
-0.091087	-0.091628	0.056199	0.08594
-0.091295	-0.091538	0.055483	0.085671
-0.091023	-0.091488	0.054667	0.085476
-0.090967	-0.091594	0.054478	0.085525
-0.091383	-0.091469	0.054298	0.085294
-0.092076	-0.091631	0.053983	0.085083
-0.092765	-0.091865	0.054357	0.084537
-0.09331	-0.09134	0.055306	0.083926
-0.093727	-0.091293	0.056001	0.083561
-0.093932	-0.091059	0.056175	0.083243
-0.094131	-0.090178	0.056013	0.083361
-0.094176	-0.0896	0.056002	0.083193
-0.093914	-0.089428	0.055992	0.082724
-0.09407	-0.089566	0.056201	0.082565
-0.094461	-0.089556	0.056657	0.081999
-0.09418	-0.08945	0.056827	0.081301
-0.094732	-0.089284	0.056524	0.081346
-0.095294	-0.08886	0.055759	0.081252
-0.094931	-0.088708	0.055583	0.080528
-0.095396	-0.088531	0.055295	0.080041
-0.09599	-0.088558	0.054739	0.079794
-0.095558	-0.0889	0.054797	0.079539
-0.095465	-0.088481	0.05541	0.079404
-0.096051	-0.088258	0.055679	0.079351
-0.096635	-0.088251	0.055614	0.079379
-0.096308	-0.08857	0.055576	0.079403
-0.096086	-0.088644	0.056072	0.079346
-0.096425	-0.088729	0.056642	0.079137
-0.096347	-0.088692	0.057013	0.079184
-0.095572	-0.088461	0.057373	0.079657
-0.094878	-0.087463	0.057624	0.079257
-0.094217	-0.086725	0.057397	0.079227
-0.093548	-0.08695	0.057016	0.079433
-0.093307	-0.086364	0.056757	0.079942
-0.09295	-0.085912	0.056609	0.079672
-0.092839	-0.086124	0.05666	0.079628
-0.093652	-0.085434	0.056651	0.080315
-0.094086	-0.085318	0.05667	0.080436
-0.094716	-0.085253	0.056939	0.080169
-0.095029	-0.084662	0.056789	0.080397
-0.094792	-0.084376	0.056377	0.08133
-0.094465	-0.084348	0.056452	0.082275
-0.094624	-0.083956	0.056576	0.082563
-0.094833	-0.083491	0.056757	0.082322
-0.09444	-0.083884	0.056976	0.08191
-0.094079	-0.083859	0.056846	0.081659
-0.093923	-0.083899	0.056756	0.082163
-0.093378	-0.084237	0.057085	0.082887
-0.093308	-0.084586	0.057804	0.082443
-0.094106	-0.085304	0.057901	0.08198
-0.095087	-0.086351	0.057378	0.082007
-0.095849	-0.08674	0.057386	0.081923
-0.096009	-0.086941	0.057819	0.082032
-0.094749	-0.086466	0.058011	0.081764
-0.093696	-0.08644	0.058213	0.0817
-0.093591	-0.08601	0.058415	0.081819
-0.093228	-0.085494	0.057942	0.081642
-0.093228	-0.086509	0.057116	0.081313
-0.093003	-0.087877	0.056582	0.081745
-0.092768	-0.088167	0.056285	0.082197
-0.092361	-0.087958	0.056181	0.081735
-0.092195	-0.088357	0.05625	0.081672
-0.09247	-0.088861	0.055965	0.081538
-0.092161	-0.088717	0.055653	0.081219
-0.091416	-0.088554	0.055467	0.080931
-0.091681	-0.088547	0.055342	0.080753
-0.091377	-0.087709	0.055991	0.080302
-0.091169	-0.087771	0.056549	0.080082
-0.091055	-0.08781	0.056561	0.080146
-0.090815	-0.087318	0.056373	0.079836
-0.090267	-0.08768	0.056364	0.079327
-0.090471	-0.087443	0.056246	0.079563
-0.09009	-0.087358	0.055585	0.079472
-0.089078	-0.087123	0.055371	0.079058
-0.088554	-0.087207	0.055638	0.079102
-0.088771	-0.087038	0.055498	0.079251
-0.088742	-0.087136	0.055091	0.079102
-0.088552	-0.087031	0.055011	0.079155
-0.088256	-0.087087	0.055136	0.079609
-0.088231	-0.086631	0.055204	0.079153
-0.088741	-0.086707	0.055181	0.078829
-0.089358	-0.087564	0.054734	0.078866
-0.090005	-0.088676	0.054345	0.078713
-0.0912	-0.089705	0.053927	0.077636
-0.091634	-0.090314	0.053609	0.076407
-0.091222	-0.09024	0.053178	0.075675
-0.090564	-0.09027	0.052966	0.075335
-0.090382	-0.090534	0.052536	0.074755
-0.090579	-0.090553	0.051474	0.074424
-0.090411	-0.090862	0.051452	0.073837
-0.09062	-0.091567	0.051749	0.074007
-0.091104	-0.091723	0.051585	0.073693
-0.091764	-0.091114	0.051418	0.073715
-0.092598	-0.091729	0.050892	0.074201
-0.092619	-0.091726	0.05034	0.074823
-0.092515	-0.092073	0.05026	0.074742
-0.092342	-0.092029	0.049707	0.074416
-0.092423	-0.09148	0.049151	0.074126
-0.092332	-0.091811	0.048175	0.074469
-0.091134	-0.092139	0.047717	0.075529
-0.090517	-0.091764	0.048012	0.075759
-0.090342	-0.091378	0.04822	0.075922
-0.09113	-0.090943	0.048046	0.075599
-0.09209	-0.091424	0.048261	0.075887
-0.092756	-0.091273	0.048239	0.076168
-0.092833	-0.092341	0.04756	0.075627
-0.093441	-0.092574	0.048288	0.075461
-0.093509	-0.091581	0.048909	0.075647
-0.094047	-0.090141	0.048907	0.075695
-0.094357	-0.089845	0.048587	0.075087
-0.094264	-0.090808	0.048299	0.074591
-0.094192	-0.091048	0.048475	0.074834
-0.09437	-0.090567	0.04851	0.074984
-0.094203	-0.090235	0.048102	0.075234
-0.094174	-0.090308	0.047736	0.075736
-0.094305	-0.090948	0.047324	0.075895
-0.094536	-0.091863	0.04675	0.076657
-0.094397	-0.092326	0.046532	0.077579
-0.093889	-0.092637	0.046569	0.077646
-0.094046	-0.092891	0.046479	0.078198
-0.094706	-0.092821	0.046641	0.079317
-0.094872	-0.092938	0.04649	0.079894
-0.095177	-0.093609	0.046729	0.080492
-0.095136	-0.094392	0.046489	0.081553
-0.095097	-0.094945	0.046405	0.082015
-0.09423	-0.095105	0.046734	0.081912
-0.093822	-0.094929	0.046408	0.082389
-0.093397	-0.094893	0.045915	0.083052
-0.09319	-0.095425	0.045824	0.083001
-0.09245	-0.096573	0.045486	0.082858
-0.091814	-0.09649	0.045169	0.082985
-0.091616	-0.095827	0.045437	0.082938
-0.091768	-0.094979	0.045592	0.083908
-0.090909	-0.095068	0.045703	0.084769
-0.090694	-0.09583	0.046366	0.085558
-0.091516	-0.096065	0.046731	0.086035
-0.092009	-0.096481	0.046357	0.08578
-0.092368	-0.096671	0.046733	0.085967
-0.092507	-0.096721	0.047647	0.08601
-0.092319	-0.096688	0.047686	0.086035
-0.092382	-0.096606	0.04728	0.085716
-0.092511	-0.096333	0.047198	0.086511
-0.092278	-0.096658	0.047071	0.087474
-0.091313	-0.096835	0.047077	0.087041
-0.091641	-0.09639	0.047508	0.086485
-0.092257	-0.096331	0.047893	0.086477
-0.092541	-0.096655	0.048487	0.086339
-0.092689	-0.097319	0.048417	0.086144
-0.092431	-0.097077	0.048171	0.085467
-0.093227	-0.097027	0.048343	0.084909
-0.093452	-0.097106	0.048788	0.085163
-0.093021	-0.097636	0.049077	0.085289
-0.092301	-0.098402	0.049234	0.085464
-0.092376	-0.09844	0.049473	0.085225
-0.092635	-0.099175	0.049519	0.085146
-0.091747	-0.098644	0.04983	0.085785
-0.091623	-0.098584	0.048888	0.086047
-0.091368	-0.099442	0.048117	0.086551
-0.091446	-0.100211	0.048491	0.086544
-0.092022	-0.100523	0.048839	0.086303
-0.092541	-0.099874	0.04959	0.087467
-0.093136	-0.100211	0.049874	0.087542
-0.093184	-0.100766	0.050214	0.087956
-0.093541	-0.100859	0.0506	0.088127
-0.094263	-0.100762	0.050668	0.088275
-0.093717	-0.10077	0.050618	0.08874
-0.093265	-0.100668	0.050575	0.089225
-0.093922	-0.100059	0.050104	0.088934
-0.094769	-0.099943	0.049425	0.089094
-0.094564	-0.099939	0.049609	0.089128
-0.094538	-0.100112	0.049716	0.089076
-0.095065	-0.09975	0.049867	0.088356
-0.095501	-0.099361	0.049833	0.087557
-0.096523	-0.099527	0.049877	0.086808
-0.096988	-0.099556	0.049499	0.086043
-0.097991	-0.099176	0.049189	0.086033
-0.099036	-0.099086	0.049743	0.086135
-0.099633	-0.100035	0.050374	0.085667
-0.100378	-0.100183	0.050567	0.085678
-0.102051	-0.099874	0.050222	0.085421
-0.10235	-0.099947	0.049868	0.085261
-0.102043	-0.099793	0.049348	0.084714
-0.102008	-0.099029	0.049122	0.083739
-0.101957	-0.097893	0.04916	0.083113
-0.101861	-0.096513	0.049337	0.083449
-0.100825	-0.095991	0.049559	0.083085
-0.100637	-0.096296	0.050289	0.083264
-0.101148	-0.095868	0.050283	0.083367
-0.100708	-0.096831	0.049768	0.083466
-0.101178	-0.097168	0.04964	0.083477
-0.101589	-0.097592	0.049967	0.083634
-0.100638	-0.097421	0.050075	0.082766
-0.100253	-0.097441	0.050043	0.082028
-0.100147	-0.097829	0.050366	0.082671
-0.099814	-0.097954	0.050339	0.083097
-0.099982	-0.098131	0.049893	0.083345
-0.100341	-0.097506	0.049461	0.083499
-0.099994	-0.097221	0.049228	0.083031
-0.101204	-0.096973	0.049581	0.083718
-0.101649	-0.097004	0.049459	0.083947
-0.101163	-0.096615	0.049476	0.084423
-0.101822	-0.096265	0.049606	0.084785
-0.101757	-0.095606	0.049756	0.084205
-0.101336	-0.094918	0.049636	0.084185
-0.101342	-0.094448	0.049218	0.083826
-0.101981	-0.094723	0.049847	0.083584
-0.101506	-0.094707	0.051073	0.083481
-0.101047	-0.095074	0.05148	0.08314
-0.101055	-0.095105	0.050966	0.083417
-0.100592	-0.094503	0.050281	0.083584
-0.100164	-0.0944	0.049662	0.083649
-0.099684	-0.0939	0.049778	0.083417
-0.099715	-0.092858	0.049256	0.083758
-0.099088	-0.093695	0.049176	0.084186
-0.099145	-0.094328	0.049204	0.083748
-0.099882	-0.094294	0.049256	0.083916
-0.100673	-0.094122	0.049775	0.083037
-0.100501	-0.09474	0.050549	0.082538
-0.100619	-0.094318	0.051372	0.082512
-0.100569	-0.094395	0.051115	0.082205
-0.100559	-0.094482	0.050803	0.081961
-0.099887	-0.095124	0.050774	0.082027
-0.098901	-0.095546	0.050522	0.082131
-0.098292	-0.095202	0.050376	0.081498
-0.097783	-0.094487	0.050871	0.081064
-0.097694	-0.094584	0.0512	0.080983
-0.096501	-0.094853	0.050957	0.081001
-0.096622	-0.094259	0.050637	0.081085
-0.097379	-0.09397	0.050302	0.080592
-0.097179	-0.093834	0.050238	0.080711
-0.097072	-0.093657	0.050481	0.080659
-0.097351	-0.094212	0.05064	0.080835
-0.095857	-0.095257	0.050385	0.080747
-0.095714	-0.096059	0.050271	0.081183
-0.095006	-0.096783	0.049725	0.081044
-0.095075	-0.096293	0.048871	0.081608
-0.094354	-0.095515	0.048553	0.081786
-0.0936	-0.094876	0.048393	0.082477
-0.093649	-0.093297	0.048768	0.082777
-0.093085	-0.09335	0.049244	0.082884
-0.09257	-0.0929	0.048894	0.082848
-0.093083	-0.093079	0.048916	0.082802
-0.092941	-0.093295	0.048374	0.083681
-0.092676	-0.092968	0.047609	0.082723
-0.092863	-0.094094	0.046334	0.082594
-0.092221	-0.093864	0.046262	0.082136
-0.091629	-0.09451	0.045974	0.082049
-0.091627	-0.094543	0.04637	0.082581
-0.089991	-0.095189	0.046997	0.08281
-0.089142	-0.095078	0.046883	0.082915
-0.089963	-0.09544	0.046289	0.082025
-0.089446	-0.095361	0.045936	0.081777
-0.089526	-0.095032	0.045644	0.081895
-0.088951	-0.095972	0.045833	0.081534
-0.089945	-0.095915	0.045954	0.081687
-0.090642	-0.095775	0.044286	0.082071
-0.091002	-0.096093	0.043377	0.082566
-0.091207	-0.095565	0.042837	0.083
-0.090345	-0.095928	0.043423	0.082295
-0.089141	-0.096183	0.0442	0.082066
-0.089334	-0.097149	0.045024	0.081264
-0.08957	-0.097617	0.044702	0.081132
-0.088991	-0.098472	0.044897	0.081418
-0.089604	-0.098281	0.045261	0.081573
-0.088755	-0.097888	0.045357	0.081466
-0.088174	-0.097273	0.045242	0.080131
-0.088491	-0.097533	0.044482	0.081017
-0.088519	-0.0971	0.043694	0.081032
-0.088151	-0.096788	0.043727	0.080926
-0.08865	-0.096972	0.043885	0.081814
-0.087602	-0.096032	0.043973	0.081707
-0.087643	-0.095991	0.044073	0.081644
-0.089114	-0.096034	0.04473	0.08139
-0.088249	-0.095843	0.044915	0.082594
-0.089287	-0.095111	0.044696	0.083578
-0.089293	-0.095505	0.044788	0.08417
-0.090559	-0.095133	0.044748	0.082951
-0.090856	-0.095094	0.044809	0.082389
-0.090297	-0.095306	0.045344	0.082442
-0.090669	-0.095203	0.045605	0.082695
-0.090613	-0.095521	0.045777	0.082185
-0.09089	-0.096183	0.045824	0.082581
-0.092251	-0.096662	0.045618	0.082962
-0.092885	-0.096317	0.045476	0.082914
-0.093254	-0.096359	0.045632	0.082795
-0.093459	-0.097581	0.046514	0.082708
-0.094233	-0.098049	0.046144	0.082589
-0.094921	-0.098904	0.045757	0.082317
-0.094242	-0.0992	0.045697	0.081947
-0.094167	-0.098492	0.045152	0.081884
-0.094262	-0.098539	0.045608	0.081704
-0.094465	-0.098585	0.045165	0.08137
-0.09542	-0.09864	0.045756	0.081097
-0.095718	-0.098301	0.046399	0.081714
-0.09519	-0.097394	0.046892	0.082113
-0.095669	-0.097915	0.046753	0.082672
-0.0966	-0.096952	0.047036	0.082403
-0.096707	-0.097048	0.046218	0.082672
-0.097592	-0.097464	0.045805	0.081392
-0.09756	-0.097348	0.046042	0.080421
-0.097255	-0.098007	0.046766	0.080681
-0.096983	-0.09772	0.046668	0.080118
-0.096534	-0.09784	0.046659	0.080087
-0.097199	-0.098029	0.045822	0.081026
-0.096559	-0.09803	0.045603	0.082345
-0.095969	-0.098155	0.046844	0.081446
-0.095508	-0.097441	0.047381	0.080719
-0.09508	-0.098234	0.047788	0.079885
-0.096177	-0.097609	0.047295	0.080468
-0.09687	-0.09772	0.046303	0.081513
-0.097039	-0.097476	0.045464	0.082205
-0.097043	-0.096345	0.045098	0.08237
-0.09777	-0.095509	0.045861	0.081114
-0.097161	-0.094286	0.046091	0.08013
-0.098166	-0.09415	0.04633	0.079759
-0.097787	-0.094261	0.047002	0.080487
-0.097037	-0.094793	0.04773	0.080631
-0.097557	-0.094734	0.048152	0.08052
-0.097767	-0.095133	0.047863	0.081108
-0.097349	-0.095454	0.047853	0.080791
-0.098001	-0.09546	0.047652	0.080748
-0.097376	-0.095382	0.047359	0.080468
-0.096706	-0.094927	0.046935	0.081405
-0.098378	-0.095156	0.046312	0.080864
-0.097441	-0.096686	0.046003	0.079865
-0.097328	-0.096458	0.0462	0.079091
-0.097421	-0.096951	0.046458	0.079601
-0.096885	-0.097144	0.046713	0.07992
-0.096307	-0.095821	0.045366	0.079731
-0.095161	-0.095299	0.045511	0.078797
-0.094277	-0.095676	0.045999	0.079969
-0.0941	-0.096079	0.045964	0.080334
-0.094177	-0.095162	0.046686	0.07976
-0.093272	-0.096034	0.046367	0.080534
-0.093993	-0.096167	0.046163	0.080719
-0.09461	-0.095592	0.04621	0.080357
-0.094503	-0.095656	0.046536	0.080509
-0.093956	-0.095797	0.046381	0.080434
-0.094732	-0.096052	0.046346	0.080874
-0.09535	-0.096007	0.046131	0.081168
-0.096297	-0.095783	0.046401	0.081272
-0.097375	-0.095926	0.047211	0.082565
-0.096504	-0.096134	0.047199	0.082374
-0.097041	-0.096204	0.046791	0.082134
-0.09803	-0.095839	0.047215	0.082276
-0.098306	-0.094847	0.047645	0.081978
-0.097756	-0.094836	0.047949	0.082276
-0.097632	-0.095344	0.04828	0.082096
-0.096993	-0.094619	0.047979	0.082469
-0.09684	-0.095142	0.048258	0.083019
-0.096641	-0.09493	0.047599	0.082479
-0.097476	-0.095121	0.047679	0.082648
-0.0981	-0.095956	0.047977	0.083676
-0.099163	-0.095932	0.048456	0.082797
-0.098871	-0.09605	0.048348	0.081993
-0.099034	-0.096755	0.048043	0.081664
-0.100048	-0.096964	0.047458	0.082125
-0.101289	-0.096346	0.047555	0.082307
-0.1006	-0.095357	0.048603	0.082255
-0.101696	-0.095162	0.049629	0.082425
-0.101552	-0.09468	0.050006	0.083021
-0.101716	-0.095377	0.049132	0.083068
-0.101737	-0.096351	0.047982	0.083107
-0.102471	-0.096954	0.047537	0.083219
-0.10218	-0.097462	0.047141	0.083911
-0.103106	-0.097853	0.046367	0.083854
-0.103424	-0.096914	0.04608	0.082645
-0.102483	-0.097705	0.046289	0.082634
-0.102674	-0.097994	0.045493	0.082449
-0.103225	-0.09736	0.045339	0.081573
-0.103075	-0.098156	0.04624	0.081166
-0.103417	-0.098416	0.046891	0.081424
-0.103438	-0.098243	0.045843	0.081256
-0.102955	-0.097991	0.045815	0.081898
-0.104062	-0.097074	0.04624	0.082426
-0.103408	-0.097719	0.045825	0.08231
-0.10208	-0.098689	0.045674	0.082411
-0.102826	-0.09953	0.045118	0.083263
-0.103516	-0.100785	0.045647	0.084297
-0.104556	-0.101222	0.045995	0.085389
-0.105544	-0.100331	0.04545	0.085191
-0.106191	-0.099117	0.045655	0.084704
-0.105529	-0.099156	0.045405	0.084576
-0.106205	-0.099343	0.045261	0.083904
-0.105498	-0.099134	0.045112	0.083551
-0.104446	-0.098857	0.045325	0.084204
-0.104216	-0.099109	0.045515	0.084406
-0.104147	-0.099019	0.04563	0.084007
-0.103328	-0.098996	0.045276	0.084131
-0.103898	-0.098908	0.045704	0.083698
-0.102875	-0.098644	0.045248	0.083372
-0.102649	-0.099192	0.044669	0.082175
-0.103395	-0.09884	0.044837	0.08135
-0.102906	-0.09868	0.044856	0.081806
-0.102137	-0.098936	0.045528	0.081398
-0.101353	-0.099347	0.045427	0.081975
-0.100751	-0.100249	0.044907	0.081746
-0.100951	-0.098852	0.044692	0.081513
-0.101439	-0.098486	0.044426	0.081657
-0.101954	-0.097988	0.043948	0.081296
-0.103102	-0.096795	0.043845	0.08108
-0.102792	-0.096641	0.043309	0.081359
-0.102688	-0.096331	0.043607	0.080335
-0.101934	-0.095287	0.042877	0.081164
-0.102926	-0.094154	0.043252	0.080317
-0.102623	-0.092484	0.042832	0.081232
-0.10207	-0.092428	0.042859	0.081194
-0.101743	-0.092729	0.042347	0.081323
-0.102127	-0.093575	0.04049	0.080431
-0.101513	-0.093576	0.039433	0.080336
-0.100704	-0.093666	0.038867	0.079309
-0.101123	-0.092907	0.039837	0.078824
-0.09971	-0.092142	0.039887	0.07852
-0.098806	-0.093041	0.040012	0.078596
-0.098483	-0.092502	0.040511	0.078375
-0.098783	-0.091593	0.040854	0.078792
-0.098592	-0.091908	0.041149	0.079469
-0.099171	-0.091728	0.040993	0.07998
-0.099146	-0.091753	0.041561	0.080663
-0.098749	-0.092489	0.041952	0.080148
-0.099057	-0.093706	0.041042	0.07978
-0.100141	-0.093357	0.040668	0.079763
-0.101083	-0.094193	0.04183	0.078733
-0.10148	-0.093528	0.042501	0.077996
-0.100818	-0.094325	0.042685	0.078523
-0.100831	-0.09391	0.042688	0.079448
-0.101962	-0.092872	0.041843	0.079099
-0.101215	-0.092237	0.042597	0.078367
-0.100968	-0.091547	0.043456	0.077486
-0.100064	-0.092245	0.042479	0.076729
-0.099746	-0.093304	0.042327	0.076338
-0.099906	-0.092856	0.042365	0.076002
-0.10037	-0.093068	0.04176	0.076844
-0.099358	-0.092704	0.042593	0.076671
-0.100068	-0.092221	0.042172	0.076719
-0.101438	-0.092749	0.041211	0.075855
-0.102118	-0.092473	0.040994	0.075708
-0.102614	-0.092395	0.040804	0.075639
-0.102999	-0.092756	0.040603	0.074796
-0.10231	-0.093699	0.039793	0.075318
-0.101777	-0.095177	0.039033	0.076176
-0.101563	-0.095044	0.038934	0.075472
-0.101529	-0.094604	0.038795	0.075758
-0.101316	-0.094622	0.039066	0.075528
-0.101543	-0.094934	0.037702	0.075104
-0.102153	-0.09454	0.03729	0.0747
-0.102608	-0.093973	0.037107	0.07487
-0.102754	-0.0944	0.037117	0.074939
-0.102192	-0.094623	0.037806	0.075034
-0.102546	-0.094856	0.037847	0.076226
-0.101867	-0.095432	0.038254	0.076464
-0.102103	-0.096083	0.038093	0.076428
-0.103002	-0.096158	0.03772	0.07699
-0.103307	-0.097019	0.037735	0.07684
-0.103884	-0.097692	0.037661	0.077134
-0.104387	-0.098399	0.037423	0.076674
-0.104239	-0.098379	0.037327	0.076598
-0.103822	-0.09793	0.037337	0.076192
-0.10333	-0.097666	0.037478	0.077048
-0.103508	-0.098018	0.038876	0.075946
-0.105013	-0.098322	0.03932	0.075195
-0.10462	-0.098884	0.039346	0.075053
-0.106364	-0.098978	0.03971	0.075346
-0.106525	-0.098022	0.040176	0.075822
-0.107204	-0.098431	0.040083	0.075828
-0.107171	-0.098448	0.039743	0.075637
-0.106908	-0.098847	0.039525	0.075541
-0.106772	-0.099058	0.039118	0.074984
-0.106068	-0.099214	0.039577	0.073616
-0.105805	-0.099988	0.038785	0.073473
-0.105576	-0.098864	0.037797	0.073841
-0.104644	-0.098857	0.037678	0.073815
-0.103566	-0.098237	0.038235	0.074218
-0.101821	-0.09821	0.038246	0.073834
-0.102029	-0.096817	0.03774	0.073074
-0.101943	-0.096629	0.037219	0.072287
-0.101086	-0.096514	0.038221	0.072628
-0.100848	-0.096714	0.037692	0.072714
-0.100897	-0.097369	0.036785	0.073116
-0.10203	-0.096873	0.037205	0.073637
-0.103419	-0.096142	0.037069	0.074109
-0.102345	-0.096527	0.03651	0.074148
-0.10223	-0.096364	0.036719	0.073663
-0.103013	-0.095626	0.036185	0.073791
-0.103069	-0.09583	0.036127	0.074053
-0.102799	-0.094888	0.036252	0.074339
-0.101851	-0.09484	0.035492	0.074153
-0.10227	-0.094951	0.03611	0.074943
-0.102369	-0.094598	0.036343	0.074808
-0.10242	-0.093949	0.036491	0.074517
-0.103907	-0.092744	0.036429	0.073751
-0.103924	-0.092099	0.036225	0.074664
-0.103644	-0.092579	0.035301	0.075204
-0.103519	-0.092328	0.035177	0.074265
-0.103636	-0.092611	0.036261	0.073893
-0.103617	-0.093652	0.03717	0.073152
-0.103137	-0.094627	0.03795	0.073284
-0.102604	-0.094947	0.038606	0.073356
-0.102584	-0.095034	0.03876	0.073588
-0.102548	-0.094893	0.03874	0.072746
-0.102442	-0.094855	0.038265	0.072743
-0.102425	-0.095473	0.039344	0.072811
-0.102132	-0.094702	0.039269	0.072606
-0.101714	-0.094931	0.039739	0.073055
-0.100208	-0.094951	0.038998	0.072946
-0.099842	-0.094718	0.0387	0.073712
-0.099895	-0.09509	0.039705	0.074311
-0.100354	-0.094959	0.039102	0.076047
-0.100689	-0.094878	0.0391	0.07667
-0.101356	-0.094413	0.038915	0.076668
-0.101216	-0.094383	0.038295	0.076923
-0.101455	-0.094455	0.038402	0.076823
-0.100593	-0.095325	0.038282	0.077581
-0.101724	-0.095231	0.036822	0.076835
-0.101855	-0.095434	0.036252	0.076744
-0.10228	-0.095462	0.036078	0.076729
-0.102269	-0.094454	0.035792	0.07661
-0.101979	-0.093771	0.036936	0.076734
-0.102396	-0.093304	0.03695	0.077495
-0.102383	-0.092467	0.037539	0.078429
-0.102177	-0.091866	0.037916	0.079022
-0.102367	-0.091986	0.037625	0.079016
-0.103385	-0.092111	0.03708	0.079232
-0.104221	-0.092852	0.037614	0.080899
-0.104108	-0.094204	0.038645	0.08124
-0.105071	-0.09424	0.039049	0.081253
-0.10559	-0.095041	0.038094	0.081162
-0.106444	-0.095413	0.037659	0.080745
-0.106493	-0.095399	0.037036	0.080657
-0.105889	-0.095639	0.037156	0.079645
-0.104648	-0.096434	0.037035	0.079769
-0.104568	-0.097478	0.038776	0.079888
-0.104986	-0.097991	0.039319	0.079822
-0.104472	-0.098788	0.039364	0.07995
-0.104323	-0.099353	0.040545	0.079159
-0.104109	-0.099639	0.040979	0.078846
-0.104793	-0.099543	0.04154	0.078977
-0.105007	-0.098877	0.0414	0.077633
-0.104678	-0.099001	0.041827	0.077783
-0.104688	-0.098681	0.041422	0.077474
-0.104516	-0.099024	0.042107	0.077002
-0.104162	-0.099442	0.042669	0.076952
-0.103526	-0.099274	0.042785	0.076595
-0.103365	-0.100013	0.042464	0.077163
-0.103644	-0.099821	0.041875	0.077866
-0.10406	-0.099414	0.040354	0.078416
-0.104916	-0.099416	0.039326	0.078472
-0.105157	-0.100044	0.038832	0.078202
-0.105414	-0.100092	0.038118	0.077899
-0.105641	-0.100255	0.037752	0.078495
-0.105924	-0.100594	0.037472	0.078955
-0.10582	-0.099243	0.036386	0.079709
-0.105655	-0.100319	0.036049	0.079738
-0.106129	-0.099426	0.036271	0.079221
-0.106366	-0.099502	0.036878	0.079609
-0.107163	-0.099389	0.037241	0.079017
-0.107608	-0.099099	0.03681	0.078661
-0.107644	-0.100337	0.037063	0.077738
-0.10865	-0.10042	0.037822	0.076159
-0.108046	-0.101609	0.037487	0.076339
-0.107032	-0.101388	0.038016	0.076368
-0.106498	-0.100926	0.038518	0.076495
-0.106806	-0.10004	0.038327	0.075773
-0.10639	-0.099674	0.039312	0.075488
-0.10588	-0.099138	0.038489	0.076271
-0.105052	-0.099354	0.038378	0.076558
-0.10518	-0.10029	0.038738	0.076086
-0.105403	-0.101101	0.037274	0.075923
-0.10604	-0.101465	0.036894	0.07641
-0.106268	-0.101507	0.037489	0.076406
-0.106894	-0.101681	0.03747	0.076113
-0.106649	-0.101119	0.037716	0.075867
-0.106308	-0.101155	0.037556	0.075803
-0.106462	-0.101118	0.036917	0.074427
-0.10642	-0.100449	0.036505	0.074514
-0.106366	-0.100274	0.03592	0.074204
-0.106217	-0.100075	0.036695	0.073929
-0.105827	-0.099443	0.03641	0.073979
-0.106007	-0.09895	0.036337	0.073955
-0.106059	-0.098351	0.036483	0.075245
-0.106422	-0.097313	0.036195	0.074496
-0.10718	-0.096337	0.034183	0.075014
-0.107122	-0.096296	0.033657	0.076081
-0.106658	-0.096013	0.033413	0.07634
-0.106477	-0.095005	0.032206	0.076824
-0.10669	-0.094464	0.031551	0.077384
-0.106379	-0.094128	0.030975	0.077452
-0.105953	-0.094537	0.030588	0.077845
-0.106598	-0.094142	0.030209	0.078211
-0.107056	-0.094429	0.031206	0.079037
-0.106742	-0.093651	0.030766	0.079498
-0.106756	-0.093207	0.030513	0.07907
-0.107408	-0.093185	0.030938	0.07922
-0.107762	-0.092952	0.030979	0.079192
-0.10758	-0.092533	0.031751	0.078429
-0.106759	-0.092152	0.03326	0.078686
-0.106826	-0.091719	0.033589	0.078954
-0.107384	-0.091031	0.032859	0.078796
-0.107775	-0.091553	0.032952	0.078595
-0.108215	-0.091784	0.032699	0.078524
-0.108462	-0.091149	0.032731	0.078745
-0.108937	-0.091085	0.033166	0.078085
-0.109074	-0.090339	0.03266	0.077747
-0.108988	-0.090693	0.032236	0.078466
-0.109272	-0.090438	0.032231	0.078531
-0.108065	-0.090345	0.032009	0.077672
-0.108212	-0.090117	0.032632	0.07755
-0.108268	-0.089587	0.033085	0.077093
-0.10784	-0.089381	0.032963	0.078101
-0.10742	-0.088756	0.032542	0.078062
-0.108483	-0.088324	0.032051	0.078381
-0.10874	-0.088424	0.031545	0.079259
-0.108651	-0.089557	0.031873	0.079598
-0.108738	-0.090481	0.031445	0.080143
-0.109117	-0.090764	0.031682	0.079284
-0.109221	-0.090388	0.03215	0.078658
-0.10937	-0.089859	0.031663	0.079311
-0.109065	-0.090076	0.031498	0.079728
-0.108255	-0.090483	0.031808	0.079036
-0.107329	-0.091083	0.030895	0.078846
-0.106565	-0.092312	0.030979	0.078661
-0.106836	-0.092963	0.030525	0.079058
-0.106353	-0.091947	0.031106	0.080049
-0.105835	-0.091818	0.03141	0.080999
-0.106238	-0.091863	0.03123	0.081123
-0.105574	-0.091917	0.031659	0.081404
-0.105148	-0.092333	0.031261	0.082081
-0.105876	-0.092259	0.031622	0.082883
-0.106386	-0.092905	0.031916	0.082962
-0.105866	-0.093804	0.030959	0.081973
-0.105841	-0.094659	0.030386	0.08147
-0.105546	-0.095154	0.031147	0.080492
-0.105095	-0.095508	0.031049	0.079398
-0.105391	-0.096007	0.030726	0.078562
-0.105949	-0.096513	0.03067	0.078265
-0.105353	-0.097144	0.03034	0.07834
-0.104964	-0.097956	0.030293	0.078092
-0.104456	-0.098244	0.030481	0.077303
-0.103815	-0.099385	0.030018	0.076962
-0.103617	-0.099844	0.029085	0.076453
-0.103748	-0.100433	0.029189	0.076497
-0.103508	-0.100422	0.028703	0.077506
-0.104202	-0.100536	0.02823	0.077465
-0.104281	-0.100318	0.028121	0.076974
-0.103779	-0.100537	0.027544	0.077142
-0.103773	-0.100778	0.027316	0.076699
-0.104353	-0.101044	0.027498	0.076964
-0.104515	-0.101109	0.028443	0.077127
-0.104097	-0.100623	0.028772	0.077128
-0.104197	-0.100067	0.029519	0.076835
-0.103504	-0.099853	0.030471	0.07628
-0.102547	-0.100158	0.030886	0.076414
-0.102725	-0.100623	0.032421	0.07709
-0.102578	-0.101034	0.03302	0.07647
-0.102366	-0.101599	0.033065	0.075913
-0.102792	-0.102289	0.033916	0.076939
-0.102305	-0.103068	0.033117	0.076744
-0.101776	-0.103021	0.032632	0.077134
-0.10075	-0.102914	0.033355	0.076996
-0.100355	-0.102689	0.03348	0.077254
-0.100624	-0.102731	0.033157	0.077673
-0.100523	-0.103036	0.032793	0.077364
-0.100778	-0.102834	0.032646	0.077113
-0.101202	-0.102364	0.032469	0.076806
-0.100544	-0.102177	0.032944	0.076678
-0.099862	-0.102457	0.032358	0.076766
-0.099808	-0.102161	0.032393	0.076251
-0.100086	-0.101157	0.032324	0.076032
-0.100356	-0.100411	0.031805	0.076425
-0.101322	-0.100042	0.031478	0.07629
-0.102067	-0.099522	0.031845	0.076229
-0.101693	-0.099102	0.03177	0.076085
-0.101563	-0.09982	0.031117	0.075279
-0.102401	-0.100251	0.030819	0.073887
-0.102577	-0.100819	0.030994	0.073501
-0.102823	-0.101123	0.031076	0.073736
-0.103541	-0.101054	0.03151	0.073338
-0.103368	-0.101226	0.031526	0.07281
-0.102912	-0.101179	0.031908	0.072409
-0.10334	-0.100991	0.032594	0.072737
-0.103675	-0.101294	0.033415	0.073599
-0.103673	-0.101077	0.033274	0.074683
-0.104411	-0.100982	0.033089	0.074997
-0.10518	-0.100309	0.032742	0.07502
-0.105391	-0.100373	0.032916	0.075169
-0.105559	-0.100288	0.032822	0.075175
-0.105515	-0.100044	0.033293	0.075335
-0.105447	-0.099768	0.033039	0.07628
-0.105907	-0.098988	0.033651	0.07694
-0.106261	-0.098969	0.034248	0.077111
-0.106671	-0.098972	0.034106	0.07739
-0.107036	-0.099155	0.034431	0.077198
-0.106435	-0.099092	0.034639	0.077155
-0.1067	-0.098959	0.034424	0.077415
-0.10699	-0.099651	0.034229	0.077925
-0.108078	-0.100591	0.03338	0.077875
-0.107825	-0.100667	0.033112	0.076822
-0.107801	-0.100322	0.032301	0.07661
-0.108036	-0.100212	0.032266	0.076996
-0.107204	-0.100613	0.032443	0.077207
-0.106869	-0.101168	0.031961	0.077196
-0.106973	-0.101345	0.031991	0.076752
-0.106245	-0.101443	0.031384	0.076564
-0.105676	-0.101139	0.03119	0.076473
-0.105701	-0.10113	0.030689	0.076329
-0.105892	-0.101042	0.030293	0.075556
-0.106621	-0.101134	0.030766	0.075583
-0.107881	-0.101272	0.031362	0.075123
-0.108526	-0.101082	0.030317	0.07478
-0.10836	-0.101299	0.030476	0.07425
-0.107548	-0.101905	0.031141	0.074003
-0.107069	-0.10221	0.031373	0.074144
-0.107078	-0.102185	0.031223	0.07451
-0.107149	-0.102372	0.031403	0.074674
-0.107554	-0.102297	0.031255	0.074574
-0.108634	-0.102023	0.031262	0.074612
-0.109171	-0.102476	0.031608	0.075117
-0.109208	-0.103493	0.032063	0.075118
-0.109228	-0.104516	0.032319	0.074658
-0.109272	-0.104342	0.032416	0.074848
-0.109319	-0.103599	0.032697	0.07474
-0.109917	-0.103152	0.03315	0.074592
-0.110726	-0.102995	0.033186	0.074562
-0.110311	-0.10213	0.032513	0.075247
-0.109692	-0.10158	0.032093	0.075303
-0.109659	-0.101697	0.031926	0.074643
-0.109118	-0.10171	0.031757	0.074923
-0.10841	-0.102352	0.032708	0.075352
-0.108501	-0.101908	0.032648	0.075805
-0.108574	-0.10127	0.032396	0.075894
-0.108315	-0.100967	0.03256	0.075401
-0.107978	-0.100847	0.031916	0.07461
-0.10752	-0.100603	0.032089	0.074302
-0.107422	-0.100817	0.032338	0.074457
-0.107619	-0.101265	0.032443	0.074232
-0.108402	-0.101496	0.033136	0.073965
-0.109507	-0.101582	0.033289	0.073908
-0.110404	-0.101879	0.033561	0.073981
-0.110306	-0.102615	0.033357	0.073772
-0.109805	-0.103038	0.032843	0.073411
-0.109441	-0.103097	0.032855	0.073355
-0.109253	-0.103299	0.032772	0.073045
-0.108852	-0.103938	0.032815	0.073154
-0.108142	-0.104802	0.032578	0.072946
-0.107878	-0.104245	0.032359	0.07231
-0.107574	-0.103236	0.033325	0.072194
-0.107232	-0.103285	0.033587	0.072849
-0.106933	-0.103864	0.034442	0.073118
-0.106734	-0.104265	0.034322	0.072674
-0.107061	-0.104405	0.033951	0.072617
-0.10741	-0.104936	0.034461	0.072931
-0.107694	-0.105614	0.033822	0.072927
-0.108108	-0.105736	0.033701	0.072174
-0.108235	-0.106105	0.033193	0.07156
-0.107981	-0.106372	0.032829	0.071667
-0.107956	-0.106442	0.032815	0.072673
-0.107348	-0.105828	0.032505	0.073533
-0.106147	-0.105674	0.031726	0.073938
-0.105956	-0.106114	0.031117	0.074128
-0.106546	-0.10666	0.030438	0.073797
-0.1075	-0.106947	0.029963	0.07315
-0.10765	-0.106553	0.029784	0.072955
-0.107264	-0.106321	0.029821	0.073328
-0.107028	-0.106623	0.029452	0.07371
-0.107275	-0.107413	0.029083	0.074072
-0.106721	-0.107778	0.029259	0.073931
-0.105948	-0.107975	0.02935	0.072938
-0.105913	-0.107635	0.029017	0.07249
-0.105939	-0.107134	0.029011	0.072294
-0.105746	-0.107775	0.029464	0.071763
-0.105747	-0.108145	0.029082	0.072178
-0.105772	-0.108871	0.028948	0.07275
-0.105425	-0.108912	0.029227	0.073252
-0.105507	-0.108839	0.029758	0.073389
-0.105794	-0.108743	0.029885	0.073946
-0.105701	-0.108469	0.03017	0.074901
-0.105805	-0.107785	0.030507	0.074464
-0.106093	-0.107074	0.028977	0.073833
-0.105955	-0.107391	0.028036	0.073448
-0.106085	-0.108413	0.027992	0.073453
-0.105948	-0.10859	0.027564	0.073948
-0.106723	-0.108398	0.028054	0.074559
-0.107266	-0.108472	0.027881	0.075047
-0.107186	-0.108365	0.0278	0.075136
-0.106413	-0.108132	0.027632	0.075316
-0.10564	-0.108102	0.027695	0.07506
-0.105708	-0.10827	0.028238	0.074733
-0.105685	-0.108152	0.027984	0.073981
-0.10579	-0.107531	0.027396	0.073565
-0.106126	-0.10671	0.027618	0.074299
-0.105887	-0.106615	0.028067	0.074865
-0.105471	-0.106564	0.027681	0.075504
-0.105814	-0.106215	0.02753	0.075209
-0.106196	-0.105843	0.028046	0.074478
-0.106205	-0.105696	0.028344	0.074324
-0.105588	-0.105861	0.027776	0.073791
-0.104906	-0.106045	0.027575	0.073077
-0.104632	-0.105919	0.027465	0.072655
-0.104962	-0.105792	0.02724	0.072946
-0.105242	-0.105885	0.027193	0.073582
-0.105152	-0.105627	0.02669	0.073815
-0.105269	-0.104794	0.026553	0.07421
-0.105395	-0.103793	0.02662	0.074665
-0.105282	-0.103513	0.02719	0.075326
-0.10535	-0.103367	0.027535	0.075889
-0.105505	-0.102936	0.027792	0.075746
-0.106598	-0.103134	0.027646	0.075428
-0.10767	-0.103038	0.028085	0.075601
-0.107649	-0.103126	0.029455	0.076137
-0.107299	-0.10373	0.030662	0.076874
-0.106587	-0.103892	0.031168	0.077646
-0.106818	-0.103883	0.031069	0.077754
-0.106922	-0.10388	0.031161	0.077338
-0.106722	-0.103438	0.031726	0.076967
-0.106381	-0.10305	0.032348	0.0768
-0.106362	-0.10338	0.032549	0.076751
-0.106701	-0.103058	0.032087	0.076963
-0.106591	-0.102471	0.032037	0.077029
-0.106402	-0.102423	0.031285	0.077005
-0.106485	-0.101988	0.030549	0.077457
-0.106255	-0.101521	0.030749	0.07718
-0.106559	-0.101881	0.031453	0.076785
-0.106885	-0.102665	0.03146	0.076514
-0.106479	-0.103539	0.031651	0.076402
-0.106109	-0.103678	0.031955	0.075868
-0.106345	-0.103208	0.031492	0.075266
-0.106899	-0.103084	0.030666	0.075733
-0.107176	-0.10343	0.030821	0.076267
-0.107295	-0.102902	0.031685	0.076434
-0.107645	-0.102036	0.031983	0.076359
-0.107992	-0.101692	0.031676	0.07622
-0.107538	-0.102008	0.030997	0.07619
-0.106798	-0.102362	0.030451	0.076044
-0.106558	-0.10272	0.030497	0.075742
-0.106296	-0.10317	0.030728	0.075514
-0.10627	-0.103508	0.030539	0.075939
-0.105945	-0.103334	0.029684	0.076135
-0.10597	-0.103618	0.02936	0.076182
-0.106342	-0.103948	0.029613	0.076659
-0.105926	-0.104126	0.02968	0.076226
-0.105714	-0.103975	0.029313	0.075279
-0.106322	-0.103613	0.02919	0.074991
-0.106729	-0.103198	0.029318	0.075099
-0.107275	-0.103165	0.029329	0.075189
-0.108195	-0.103801	0.029002	0.075567
-0.1091	-0.104146	0.028843	0.076325
-0.109619	-0.104156	0.028899	0.077199
-0.109983	-0.104198	0.028699	0.077446
-0.109843	-0.104105	0.028458	0.077153
-0.109619	-0.103684	0.02828	0.076355
-0.109897	-0.103397	0.028001	0.075562
-0.110225	-0.103801	0.027545	0.075182
-0.110374	-0.104784	0.027119	0.075753
-0.110937	-0.10523	0.027421	0.075816
-0.111909	-0.105482	0.027729	0.075316
-0.112276	-0.1062	0.02749	0.074888
-0.111927	-0.10629	0.028039	0.074922
-0.111428	-0.106089	0.027614	0.075223
-0.111308	-0.105711	0.026019	0.075288
-0.111539	-0.105109	0.024676	0.076168
-0.111447	-0.104899	0.024257	0.076766
-0.111204	-0.105456	0.024447	0.076574
-0.111325	-0.105873	0.02433	0.07594
-0.111037	-0.105746	0.024226	0.075587
-0.110768	-0.106101	0.024066	0.075627
-0.111328	-0.105936	0.023465	0.076096
-0.111507	-0.106337	0.022886	0.076784
-0.111443	-0.107305	0.022858	0.077403
-0.111488	-0.107493	0.023744	0.07774
-0.111289	-0.10788	0.024631	0.077645
-0.111712	-0.108615	0.02477	0.077338
-0.112088	-0.108325	0.024259	0.076658
-0.111047	-0.107296	0.023693	0.076288
-0.110815	-0.107417	0.023027	0.076546
-0.111136	-0.108219	0.022344	0.076759
-0.111077	-0.108547	0.021896	0.076786
-0.110959	-0.10911	0.022374	0.076646
-0.111058	-0.109548	0.023228	0.076225
-0.111236	-0.109407	0.023645	0.076048
-0.11088	-0.109215	0.02343	0.076537
-0.110338	-0.109513	0.024055	0.076718
-0.110935	-0.109602	0.024693	0.076589
-0.111027	-0.109654	0.025402	0.07661
-0.110763	-0.109468	0.02603	0.076819
-0.111573	-0.10928	0.026282	0.076822
-0.111399	-0.10845	0.026325	0.076783
-0.110861	-0.108348	0.025993	0.076713
-0.110827	-0.10819	0.02573	0.076772
-0.110182	-0.107936	0.025409	0.076939
-0.110413	-0.10804	0.025312	0.076895
-0.1104	-0.108833	0.025163	0.077458
-0.110272	-0.109701	0.024747	0.077322
-0.109909	-0.109879	0.024538	0.077296
-0.109225	-0.109624	0.024756	0.078251
-0.108682	-0.109031	0.024997	0.078298
-0.108249	-0.108488	0.024984	0.077678
-0.107863	-0.107938	0.025059	0.077055
-0.106894	-0.10733	0.024537	0.076655
-0.106424	-0.106918	0.024102	0.077143
-0.10636	-0.106915	0.024046	0.077505
-0.105692	-0.106828	0.024474	0.077583
-0.104778	-0.106611	0.025206	0.077817
-0.104301	-0.106794	0.025176	0.077588
-0.10383	-0.106636	0.024376	0.077366
-0.103358	-0.106053	0.024252	0.07734
-0.102933	-0.105343	0.024045	0.077442
-0.102456	-0.105079	0.023439	0.076811
-0.102261	-0.10552	0.02426	0.07595
-0.102315	-0.105428	0.025519	0.075439
-0.102268	-0.105152	0.026314	0.074342
-0.102362	-0.10421	0.026507	0.073711
-0.102473	-0.103895	0.026254	0.073911
-0.102249	-0.103764	0.026108	0.07423
-0.102041	-0.104312	0.025952	0.074372
-0.102228	-0.104215	0.025668	0.074181
-0.102319	-0.104412	0.025846	0.073737
-0.102239	-0.104221	0.026847	0.073492
-0.10257	-0.103801	0.027897	0.073198
-0.103176	-0.103461	0.028209	0.07326
-0.103995	-0.102586	0.02759	0.073322
-0.103706	-0.102401	0.027349	0.073411
-0.103499	-0.103073	0.027473	0.074132
-0.104333	-0.103655	0.027816	0.074955
-0.10505	-0.103712	0.02781	0.074247
-0.105191	-0.102686	0.02749	0.073177
-0.10526	-0.102558	0.027402	0.072717
-0.104945	-0.102373	0.027411	0.07256
-0.10512	-0.101703	0.027225	0.072906
-0.105066	-0.102246	0.026951	0.07308
-0.105051	-0.103388	0.027134	0.072741
-0.105037	-0.103296	0.027227	0.072646
-0.104348	-0.102936	0.026868	0.072637
-0.104198	-0.102949	0.026645	0.072867
-0.10419	-0.102795	0.026345	0.072599
-0.103949	-0.102445	0.026154	0.073394
-0.104116	-0.10317	0.026006	0.073796
-0.104118	-0.103575	0.026404	0.073672
-0.103469	-0.103712	0.026845	0.074062
-0.103588	-0.103485	0.027399	0.073582
-0.103106	-0.103714	0.027072	0.073586
-0.102915	-0.10346	0.026723	0.073292
-0.103011	-0.103021	0.027736	0.072612
-0.103212	-0.103343	0.028326	0.072147
-0.103512	-0.103961	0.027996	0.071624
-0.103303	-0.104443	0.027852	0.071583
-0.103295	-0.105074	0.027362	0.071514
-0.103593	-0.105176	0.02675	0.071804
-0.104423	-0.105855	0.027038	0.071689
-0.104764	-0.107065	0.027662	0.071045
-0.104503	-0.107687	0.027866	0.07061
-0.104535	-0.107879	0.027585	0.070162
-0.104803	-0.108628	0.027068	0.07007
-0.105212	-0.107961	0.027087	0.069712
-0.10557	-0.107623	0.026866	0.069549
-0.105447	-0.108091	0.026384	0.06977
-0.105203	-0.108255	0.026652	0.069696
-0.104776	-0.107918	0.026967	0.069524
-0.104432	-0.1075	0.026525	0.069277
-0.103847	-0.107891	0.026286	0.068854
-0.104341	-0.108071	0.026573	0.06899
-0.104742	-0.10861	0.026776	0.068528
-0.105137	-0.108658	0.026799	0.067594
-0.105255	-0.108353	0.026892	0.067275
-0.105481	-0.108277	0.027128	0.067141
-0.105352	-0.108854	0.027524	0.067271
-0.105501	-0.108465	0.027695	0.06798
-0.105425	-0.108142	0.027393	0.068282
-0.105468	-0.108073	0.026719	0.068701
-0.105138	-0.108264	0.025966	0.06873
-0.104816	-0.108604	0.025864	0.068904
-0.105137	-0.108155	0.025957	0.068975
-0.10492	-0.107789	0.025509	0.069336
-0.104282	-0.108161	0.025346	0.068141
-0.104343	-0.10766	0.026027	0.068369
-0.104533	-0.108188	0.027057	0.069313
-0.104396	-0.108907	0.027733	0.069755
-0.103989	-0.109112	0.028121	0.070624
-0.103254	-0.109228	0.02803	0.070821
-0.102765	-0.108852	0.028047	0.070947
-0.102682	-0.107993	0.027987	0.071427
-0.102846	-0.107214	0.028177	0.070941
-0.103143	-0.106932	0.028497	0.070746
-0.103304	-0.106571	0.028517	0.070327
-0.104335	-0.106898	0.028863	0.070322
-0.103882	-0.107047	0.029519	0.069609
-0.103651	-0.107027	0.030073	0.069246
-0.103928	-0.107429	0.030023	0.068944
-0.10427	-0.107625	0.030376	0.069441
-0.103854	-0.107807	0.030709	0.070198
-0.103947	-0.10771	0.031119	0.069826
-0.104287	-0.107751	0.031695	0.069658
-0.104338	-0.107966	0.031339	0.070381
-0.104213	-0.107677	0.031107	0.071239
-0.104079	-0.107102	0.031372	0.071154
-0.104248	-0.106879	0.031868	0.071333
-0.104723	-0.106775	0.032849	0.072287
-0.105365	-0.107308	0.033195	0.072542
-0.105128	-0.107297	0.032872	0.073045
-0.104263	-0.106568	0.032794	0.07321
-0.104359	-0.106483	0.032884	0.073595
-0.10413	-0.106454	0.033706	0.07451
-0.104306	-0.106494	0.034404	0.075134
-0.104143	-0.106654	0.03448	0.075941
-0.104145	-0.106155	0.035269	0.076202
-0.104867	-0.105449	0.035851	0.076657
-0.104282	-0.105112	0.035575	0.076972
-0.104386	-0.105408	0.035501	0.077435
-0.104326	-0.105791	0.035402	0.077549
-0.104651	-0.105824	0.035357	0.077987
-0.104556	-0.106017	0.035316	0.078064
-0.104654	-0.106227	0.034839	0.07839
-0.104697	-0.106109	0.034385	0.079043
-0.10432	-0.105987	0.034661	0.079405
-0.104421	-0.104655	0.034339	0.079849
-0.104524	-0.10356	0.03396	0.079907
-0.104292	-0.104048	0.033954	0.079224
-0.103906	-0.104054	0.034036	0.078962
-0.103503	-0.104802	0.034085	0.079034
-0.103391	-0.104694	0.034267	0.079029
-0.10357	-0.104888	0.035086	0.078566
-0.103117	-0.1054	0.034931	0.07947
-0.103218	-0.104879	0.034482	0.079212
-0.103327	-0.104067	0.034476	0.079844
-0.102938	-0.104306	0.033877	0.080026
-0.102624	-0.104526	0.03354	0.079891
-0.102679	-0.104645	0.033281	0.079536
-0.103465	-0.104475	0.033118	0.079743
-0.103757	-0.1045	0.033298	0.079742
-0.103961	-0.104452	0.033464	0.079599
-0.103899	-0.104529	0.033061	0.079398
-0.104333	-0.105238	0.032622	0.079433
-0.104706	-0.105675	0.032521	0.079453
-0.105081	-0.106083	0.032946	0.079362
-0.104677	-0.106165	0.033127	0.079769
-0.105345	-0.105797	0.032994	0.080576
-0.105555	-0.105355	0.03268	0.081189
-0.105345	-0.104448	0.033062	0.081962
-0.105129	-0.104309	0.033499	0.081301
-0.105895	-0.104046	0.033634	0.081219
-0.106348	-0.104005	0.033513	0.081617
-0.106888	-0.103909	0.033337	0.081385
-0.107289	-0.103374	0.033541	0.081236
[truncated: 29,531 more rows]

## Sheet: Fig. 1D
602 IC LN10	602 IC LN15	602 IC LN25	602 IC LN35
14.12	28.35	34.54	97.14
13.38	26.95	34.84	86.09
	34.87	65.37	91.42
	38.94		96.35
	29.27		81.9
	18.77		82.39
	18.08		87.71
			72.72
			75.1
			76.86
			84.12

## Sheet: Fig. 2A
IL-2/602 Cx	602 IC LN15	602 LN25	602 LN35	602 Ab	Irrel. Ab	IL-2
100	34.3731	62.4772	49.0621	82.0693	2.5312	15.2964
66.4785	6.7709	16.0688	8.5668	90.0372	0.9909	4.0135
20.0253	1.0832	2.1048	1.0772	74.4513	0.4362	0.9615
4.8892	0.5728	0.6341	0.2581	14.6412	0.4551	2.51
1.2992	0.7272	0.4523	0.3408	2.0269	0.516	3.5583
0.3779	0.412	0.4119	0.16	0.2715	0.3637	1.9169
0.1305	0.3689	0.4442	0.0518	0.1705	0.4906	0

## Sheet: Fig. 2B
IL-2/602 Cx	602 IC LN15	602 LN25	602 LN35	602 Ab	Irrel. Ab	IL-2
3.2568	1.6848	1.3421	0.7948	0	2.6903	73.3787
2.2401	0.6825	0.7755	0.5789	0.1442	0.8632	100
1.3147	0.4055	0.5083	0.4003	0.3739	0.4771	81.8308
0.7158	0.5632	0.5106	0.3798	0.393	0.5165	26.5995
0.6141	0.7266	0.5857	0.5247	0.5755	0.5636	7.9878
0.0632	0.1544	0.1974	0.1588	0.0793	0.2702	0.9124
0.2751	0.4217	0.4039	0.4567	0.3379	0.4085	4.4036

## Sheet: Fig. 2C
IL-2/602 Cx	602 IC LN15	602 LN25	602 LN35	602 Ab	Irrel. Ab	IL-2
59.637	68.4877	60.3815	60.978	2.0044	3.3744	100
67.7379	67.0347	71.6433	72.8286	1.6239	1.2546	59.527
59.1867	40.4297	60.8003	61.9271	1.6118	0.7438	12.5665
12.8632	6.4885	13.2676	14.7653	0.7736	0.6271	1.69073
1.4567	1.6855	1.9473	1.9967	0.6731	0.7239	0
0.2058	0.7369	0.8043	0.599	0.3959	0	2.27647
0.2357	0.7091	0.6085	0.6857	0.7778	0.6549	1.60524

## Sheet: Fig. 2D
IL-2	IL-2/602 Cx	602 LN15	602 LN25	602 LN35
105.656	111.605	77.8543	95.4727	67.31
105.417	92.3253	73.6647	96.9757	83.1123
97.8097	85.7803	30.1227	98.8607	90.7827
92.2227	79.6323	8.33533	84.4	88.0697
61.316	39.907	1.238	43.6153	67.1557
30.25	21.3767	1.43767	11.7727	33.957
10.6103	9.69467	1.132	4.192	7.0325
3.29033	5.786	1.462	0.977	3.09267

## Sheet: Fig. 2E
IL-2	IL-2/602 Cx	602 LN15	602 LN25	602 LN35
124.272	102.192	88.549	102.581	83.428
93.8327	98.083	84.1643	88.9943	84.9203
89.6103	88.7295	55.1337	98.8183	87.5
90.8077	91.3223	17.4643	72.4937	72.907
87.766	65.9563	2.78933	25.851	43.885
46.1393	24.7197	3.309	5.63567	12.174
6.09333	7.248	1.35167	0.9685	2.569
0.665667	0.007	0.364	1.5125	0.791

## Sheet: Fig. 2F
IL-2	IL-2/602 Cx	602 LN15	602 LN25	602 LN35
0.34197	0.31158	0.49031	1.8343	3.581

## Sheet: Fig. 3A
602 scFv	Round 5 bulk library
66.1268	100.017
54.3214	95.8224
42.093	90.1184
27.2474	78.5581
12.0254	43.6956
2.58351	15.907
0.693446	4.86258
0.0295983	0.951374

## Sheet: Fig. 3B
602 scFv	Round 5 bulk library
9.34605	40.3542
5.09537	44.1253
6.40872	52.8392
9.72207	65.4278
19.2262	76.6812
27.4169	87.2153
31.564	93.5749
36.812	92.7575
35.2153	99.8856
34.3815	99.0354
35.2153	95.7657
40.5395	93.6621

[truncated: 95 more sheets: Fig. 3C, Fig. 3D, Fig. 3E, Fig. 3F, Fig. 3G, Fig. 3H, Fig. 4A, Fig. 4B, Fig. 4C, Fig. 4D, Fig. 4E, Fig. 4F, Fig. 4G, Fig. 4H, Fig. 6C, Fig. 7A, Fig. 7B, Fig. 7C, Fig. 7D, Fig. 7E …]
